# Supplementary material for: Flipping the switch on some of the slowest mutating genomes: Direct measurements of plant mitochondrial and plastid mutation rates in msh1 mutants
Source: bioRxiv. 2025 Jan 11:2025.01.08.631957. Preprint. [Version 1] doi: 10.1101/2025.01.08.631957 (PMC11741330; doi:10.1101/2025.01.08.631957)
Supplement: Supplement 2 [file media-2.xlsx]

## Sheet: indels
Library	Genome	Type	Position	Change	Context	Region	Gene	GeneStrand
M1_4_F8	mito	DEL	1180	T	GTTCTCCTACACCACCCTACTGTTTGTTCATAGGGGGTCTC	intergenic	.	.
M1_6_F8	mito	DEL	19280	T	AGAGTTCGACCGCAGCTGCCTTTTTTTTTTGGGGGGGGGGA	intergenic	.	.
M1_6_F8	mito	DEL	19280	T	AGAGTTCGACCGCAGCTGCCTTTTTTTTTTGGGGGGGGGGA	intergenic	.	.
M1_8_F8	mito	DEL	19280	T	AGAGTTCGACCGCAGCTGCCTTTTTTTTTTGGGGGGGGGGA	intergenic	.	.
M2_7_F8	mito	DEL	19280	T	AGAGTTCGACCGCAGCTGCCTTTTTTTTTTGGGGGGGGGGA	intergenic	.	.
M2_7_F8	mito	DEL	19280	T	AGAGTTCGACCGCAGCTGCCTTTTTTTTTTGGGGGGGGGGA	intergenic	.	.
M2_8_F8	mito	DEL	19280	T	AGAGTTCGACCGCAGCTGCCTTTTTTTTTTGGGGGGGGGGA	intergenic	.	.
M3_3_F7	mito	DEL	19280	T	AGAGTTCGACCGCAGCTGCCTTTTTTTTTTGGGGGGGGGGA	intergenic	.	.
M1_2_F8	mito	DEL	19289	TG	CCGCAGCTGCCTTTTTTTTTTGGGGGGGGGGAGGGGAAAAA	intergenic	.	.
M2_2_F8	mito	DEL	19290	G	CGCAGCTGCCTTTTTTTTTTGGGGGGGGGGAGGGGAAAAAA	intergenic	.	.
M3_5_F8	mito	DEL	19290	G	CGCAGCTGCCTTTTTTTTTTGGGGGGGGGGAGGGGAAAAAA	intergenic	.	.
M2_7_F8	mito	DEL	22124	G	ACGAAACGAAGTGAGAGGCCGGGGGGCAAGGAAAAGAGTCG	CDS	rps3	F
M1_7_F8	mito	DEL	22198	A	ACGAAATCCGGGGTTGGCCGAAAAAAAAACAACGCTATGGA	CDS	rps3	F
M1_7_F8	mito	DEL	34008	A	GAATTTATCTATATATGTATAAAAAAAAAGTGAAAACGCAA	intergenic	.	.
M3_6_F8	mito	DEL	36463	G	TTAACTTCCCTTCGGGGAAAGGGAAAGACCTTGAAAACTCT	intergenic	.	.
M1_7_F8	mito	DEL	42088	A	TATAGTGCAGGAGGCAGATGAAAAAAAAAAAGCAATTACAG	intergenic	.	.
M2_5_F8	mito	DEL	42088	A	TATAGTGCAGGAGGCAGATGAAAAAAAAAAAGCAATTACAG	intergenic	.	.
M3_2_F8	mito	DEL	42088	A	TATAGTGCAGGAGGCAGATGAAAAAAAAAAAGCAATTACAG	intergenic	.	.
M2_4_F8	mito	DEL	50934	A	CACTTCCCGTTCAGTTGCTGAAAAAAAAATGGGGATAAGCT	intergenic	.	.
M3_2_F8	mito	DEL	58181	G	AGGAATAGAAAGGGAGGACCGGGGGGGGGTCCAGAGCAAGT	intergenic	.	.
M1_6_F8	mito	DEL	65286	T	GTCCCACATCGATCACAAGGTTTTTTTTTCAACGTCTTTGA	intergenic	.	.
M1_1_F7	mito	DEL	69474	A	GGAGAAAGGCTATTAAACATAAAAAAAAATAGAAAGTCCAA	intergenic	.	.
M1_4_F8	mito	DEL	69474	A	GGAGAAAGGCTATTAAACATAAAAAAAAATAGAAAGTCCAA	intergenic	.	.
M1_2_F8	mito	DEL	79014	C	AAAGGGAAAATCTTATTCTCCCCCCCCCCCCAAATCCACTT	intergenic	.	.
M2_1_F8	mito	DEL	79014	C	AAAGGGAAAATCTTATTCTCCCCCCCCCCCCAAATCCACTT	intergenic	.	.
M2_8_F8	mito	DEL	79014	C	AAAGGGAAAATCTTATTCTCCCCCCCCCCCCAAATCCACTT	intergenic	.	.
M2_5_F8	mito	DEL	92491	A	AGGCTATAGATATAGTCTATAAAAAAAAAGAATTGAGCTGA	intergenic	.	.
M1_8_F8	mito	DEL	92745	A	TTGTGAATTCCGTATTTTTGAAAAAAAAAAAGTGCATAATA	intergenic	.	.
M2_2_F8	mito	DEL	92745	A	TTGTGAATTCCGTATTTTTGAAAAAAAAAAAGTGCATAATA	intergenic	.	.
M2_5_F8	mito	DEL	92745	A	TTGTGAATTCCGTATTTTTGAAAAAAAAAAAGTGCATAATA	intergenic	.	.
M3_4_F8	mito	DEL	92745	A	TTGTGAATTCCGTATTTTTGAAAAAAAAAAAGTGCATAATA	intergenic	.	.
M3_5_F8	mito	DEL	92745	A	TTGTGAATTCCGTATTTTTGAAAAAAAAAAAGTGCATAATA	intergenic	.	.
M2_1_F8	mito	DEL	109937	A	CAGTATTTTTGTTTCCCAGGAAAAAAGGAAAAGGGGGGCGA	intergenic	.	.
M1_1_F7	mito	DEL	125868	A	AACAGAGCCGTGTATACCGGAAAAAAAAATAAAAGCGTTAT	intergenic	.	.
M2_4_F8	mito	DEL	125868	A	AACAGAGCCGTGTATACCGGAAAAAAAAATAAAAGCGTTAT	intergenic	.	.
M1_2_F8	mito	DEL	128841	A	ACACTTTAGGCATTTACAGGAAAAAAAAAACCTAACCATAG	intergenic	.	.
M2_2_F8	mito	DEL	128841	A	ACACTTTAGGCATTTACAGGAAAAAAAAAACCTAACCATAG	intergenic	.	.
M2_4_F8	mito	DEL	128841	A	ACACTTTAGGCATTTACAGGAAAAAAAAAACCTAACCATAG	intergenic	.	.
M2_6_F8	mito	DEL	128841	A	ACACTTTAGGCATTTACAGGAAAAAAAAAACCTAACCATAG	intergenic	.	.
M3_2_F8	mito	DEL	128841	A	ACACTTTAGGCATTTACAGGAAAAAAAAAACCTAACCATAG	intergenic	.	.
M3_6_F8	mito	DEL	144306	C	AAAGAGTTTTCAAGGTCTTTCCCTTTCCCCGAAGGGAAGTT	intergenic	.	.
M1_3_F8	mito	DEL	145092	T	TAACCGACGTTACAACGTTCTTTTTTTTTACAGAGTCAAAA	intergenic	.	.
M2_1_F8	mito	DEL	145092	T	TAACCGACGTTACAACGTTCTTTTTTTTTACAGAGTCAAAA	intergenic	.	.
M1_8_F8	mito	DEL	147714	T	GGAAAGGGCACACCTAACCATTTTTTTTTTCACAAGGTTAC	intergenic	.	.
M2_1_F8	mito	DEL	147714	T	GGAAAGGGCACACCTAACCATTTTTTTTTTCACAAGGTTAC	intergenic	.	.
M1_6_F8	mito	DEL	155328	A	TCAATCAGCTCAAGAGCTGGAAAAAAAAACTTCTAGGTTTC	intergenic	.	.
M1_5_F7	mito	DEL	156430	G	TTGATACTCGGTCTAGACTAGGGGGGGGGAAGGCACTGCCG	intergenic	.	.
M1_7_F8	mito	DEL	156430	G	TTGATACTCGGTCTAGACTAGGGGGGGGGAAGGCACTGCCG	intergenic	.	.
M2_2_F8	mito	DEL	156430	G	TTGATACTCGGTCTAGACTAGGGGGGGGGAAGGCACTGCCG	intergenic	.	.
M2_6_F8	mito	DEL	156430	G	TTGATACTCGGTCTAGACTAGGGGGGGGGAAGGCACTGCCG	intergenic	.	.
M2_7_F8	mito	DEL	156430	G	TTGATACTCGGTCTAGACTAGGGGGGGGGAAGGCACTGCCG	intergenic	.	.
M1_4_F8	mito	DEL	159880	T	AATAGCCCATACTTTCAGTCTTTTTTTAAAAAGACAACGTG	intergenic	.	.
M1_5_F7	mito	DEL	162094	G	ACCGCAGGGAACCGTAGCATGGGGGGGGGGACGTCTAATCC	intron	nad2	F
M1_7_F8	mito	DEL	162094	G	ACCGCAGGGAACCGTAGCATGGGGGGGGGGACGTCTAATCC	intron	nad2	F
M2_3_F8	mito	DEL	162094	G	ACCGCAGGGAACCGTAGCATGGGGGGGGGGACGTCTAATCC	intron	nad2	F
M3_2_F8	mito	DEL	162094	G	ACCGCAGGGAACCGTAGCATGGGGGGGGGGACGTCTAATCC	intron	nad2	F
M3_4_F8	mito	DEL	162094	G	ACCGCAGGGAACCGTAGCATGGGGGGGGGGACGTCTAATCC	intron	nad2	F
M3_5_F8	mito	DEL	162094	G	ACCGCAGGGAACCGTAGCATGGGGGGGGGGACGTCTAATCC	intron	nad2	F
M2_3_F8	mito	DEL	163510	G	AGTTGTGATATTGATCTTACGGGGGGGGGGAACGAAATCAA	intergenic	.	.
M2_7_F8	mito	DEL	163510	G	AGTTGTGATATTGATCTTACGGGGGGGGGGAACGAAATCAA	intergenic	.	.
M1_2_F8	mito	DEL	183662	A	TCTCGAAATCACCTCTTGAGAAAAAAAAAAAAAAGGTCCAT	intergenic	.	.
M3_3_F7	mito	DEL	183662	A	TCTCGAAATCACCTCTTGAGAAAAAAAAAAAAAAGGTCCAT	intergenic	.	.
M1_6_F8	mito	DEL	189142	A	AAAGGAAATGACTCAACTTCAAAAAAAAAAAGACAGATGCC	intergenic	.	.
M1_7_F8	mito	DEL	210179	C	GTAGTATAAGAGATCTGTAACCCCCCCCCGAAATTATTTAC	intron	nad4	R
M1_8_F8	mito	DEL	210179	C	GTAGTATAAGAGATCTGTAACCCCCCCCCGAAATTATTTAC	intron	nad4	R
M2_1_F8	mito	DEL	210179	C	GTAGTATAAGAGATCTGTAACCCCCCCCCGAAATTATTTAC	intron	nad4	R
M2_8_F8	mito	DEL	210718	T	CCTCCTATATGTACCGTACCTTTTTTTTTTTTTACCTCGAA	intron	nad4	R
M3_6_F8	mito	DEL	213873	C	AGCTTTCGTTGCGGGAGATGCCCCCGCCCGTAGGGCCCGGC	intron	nad4	R
M1_1_F7	mito	DEL	218932	G	AGTTACTTTGCCAGGTTCTAGGGGGGGGGCTACTCTTATTT	CDS	mttB	R
M2_5_F8	mito	DEL	218932	G	AGTTACTTTGCCAGGTTCTAGGGGGGGGGCTACTCTTATTT	CDS	mttB	R
M3_2_F8	mito	DEL	218932	G	AGTTACTTTGCCAGGTTCTAGGGGGGGGGCTACTCTTATTT	CDS	mttB	R
M2_1_F8	mito	DEL	218950	T	TAGGGGGGGGGCTACTCTTATTTTTTTTCTCGATCGAGCCG	CDS	mttB	R
M1_4_F8	mito	DEL	223871	C	TGCTAATCTATATTATTTCACCCCCCCCCCCGACCTCAGTT	intergenic	.	.
M3_4_F8	mito	DEL	223871	C	TGCTAATCTATATTATTTCACCCCCCCCCCCGACCTCAGTT	intergenic	.	.
M1_1_F7	mito	DEL	230323	T	GTCTTCAATGGGGTCTGCTCTTTTTTTTTTGGGAGAGTATG	CDS	nad1	F
M2_3_F8	mito	DEL	230323	T	GTCTTCAATGGGGTCTGCTCTTTTTTTTTTGGGAGAGTATG	CDS	nad1	F
M1_5_F7	mito	DEL	230557	G	AGACGACCTATCTAAGATTAGGGGGGGGGGAGATCCTCAGT	intron	nad1	F
M1_6_F8	mito	DEL	230557	G	AGACGACCTATCTAAGATTAGGGGGGGGGGAGATCCTCAGT	intron	nad1	F
M2_3_F8	mito	DEL	230557	G	AGACGACCTATCTAAGATTAGGGGGGGGGGAGATCCTCAGT	intron	nad1	F
M1_6_F8	mito	DEL	236286	G	GAGCAAGATATGCGGAAGATGGGGGGGCTTGCCTCCTCCTT	CDS	nad5	F
M1_4_F8	mito	DEL	237066	CC	CTATGTCCAGGGGACCGCCGCCCCCCCCCCCCACAAGGTAC	intergenic	.	.
M1_5_F7	mito	DEL	237066	CCC	CTATGTCCAGGGGACCGCCGCCCCCCCCCCCCACAAGGTAC	intergenic	.	.
M1_6_F8	mito	DEL	237066	C	CTATGTCCAGGGGACCGCCGCCCCCCCCCCCCACAAGGTAC	intergenic	.	.
M2_1_F8	mito	DEL	237066	CC	CTATGTCCAGGGGACCGCCGCCCCCCCCCCCCACAAGGTAC	intergenic	.	.
M2_2_F8	mito	DEL	237066	CC	CTATGTCCAGGGGACCGCCGCCCCCCCCCCCCACAAGGTAC	intergenic	.	.
M2_8_F8	mito	DEL	237066	CC	TATGTCCAGGGGACCGCCGCCCCCCCCCCCCACAAGGTACA	intergenic	.	.
M3_3_F7	mito	DEL	237066	CC	CTATGTCCAGGGGACCGCCGCCCCCCCCCCCCACAAGGTAC	intergenic	.	.
M3_5_F8	mito	DEL	237066	C	CTATGTCCAGGGGACCGCCGCCCCCCCCCCCCACAAGGTAC	intergenic	.	.
M2_3_F8	mito	DEL	245477	T	TTGGACCCCGCCCCACCAGCTTTTTTTTTTACACAGGACTA	intergenic	.	.
M2_6_F8	mito	DEL	245477	T	TTGGACCCCGCCCCACCAGCTTTTTTTTTTACACAGGACTA	intergenic	.	.
M3_2_F8	mito	DEL	287234	G	ATCGAAGTCATCCACCTAGTGGGGGGTCTGGCTTTGCCCGT	intergenic	.	.
M2_6_F8	mito	DEL	298850	A	GGAAAATTTATTGGGGTTATAAAAAAAAAAAGAATCCTCGT	intergenic	.	.
M3_5_F8	mito	DEL	298850	A	GGAAAATTTATTGGGGTTATAAAAAAAAAAAGAATCCTCGT	intergenic	.	.
M1_2_F8	mito	DEL	316365	T	AGGAGGCCATAGGGAAAGTCTTTTTTTTTTTTTTGTCTCGA	CDS	ccmFN1	F
M2_2_F8	mito	DEL	316365	T	AGGAGGCCATAGGGAAAGTCTTTTTTTTTTTTTTGTCTCGA	CDS	ccmFN1	F
M2_1_F8	mito	DEL	322218	A	CCTAAAGGAAGGAAAATAAGAAAAAAAAAGAGGACGAAGCA	intergenic	.	.
M2_8_F8	mito	DEL	338386	G	AAGGAGGAAGTCTCATTTCAGGGGGGGGTTTCAGAATTCCC	intergenic	.	.
M1_4_F8	mito	DEL	339767	G	CTCAGGTAAGCTTCTTTGAAGGGGGGGGGGAAGTGTGCTGA	intergenic	.	.
M1_8_F8	mito	DEL	339767	G	CTCAGGTAAGCTTCTTTGAAGGGGGGGGGGAAGTGTGCTGA	intergenic	.	.
M2_2_F8	mito	DEL	339767	G	CTCAGGTAAGCTTCTTTGAAGGGGGGGGGGAAGTGTGCTGA	intergenic	.	.
M1_4_F8	mito	DEL	340121	A	CACTCTCTCATCCCTTAGAGAAAAAAAAACAGATATGGAAC	intergenic	.	.
M2_7_F8	mito	DEL	340121	A	CACTCTCTCATCCCTTAGAGAAAAAAAAACAGATATGGAAC	intergenic	.	.
M1_6_F8	mito	DEL	345311	T	CGACTGAACTTCTAGAGCTCTTTTTTTTTTAGATTTCGGAA	intergenic	.	.
M3_5_F8	mito	DEL	345311	T	CGACTGAACTTCTAGAGCTCTTTTTTTTTTAGATTTCGGAA	intergenic	.	.
M3_2_F8	mito	DEL	359958	T	CTAAAGCTTTCGTTCTCTTCTTTTTTTTTACTTGATTGGCA	intergenic	.	.
M1_3_F8	mito	DEL	360667	A	GGGATCTCTTTTCTGCAACGAAAAAAAAAAACGGAGCAGAT	intergenic	.	.
M2_1_F8	mito	DEL	360667	A	GGGATCTCTTTTCTGCAACGAAAAAAAAAAACGGAGCAGAT	intergenic	.	.
M2_6_F8	mito	DEL	360667	A	GGGATCTCTTTTCTGCAACGAAAAAAAAAAACGGAGCAGAT	intergenic	.	.
M1_8_F8	mito	DEL	361034	T	TAGTCGGTGTAAATTATTCCTTTTTTTTTTCTAAAGTCAAA	intergenic	.	.
M3_4_F8	mito	DEL	361034	T	TAGTCGGTGTAAATTATTCCTTTTTTTTTTCTAAAGTCAAA	intergenic	.	.
M1_5_F7	mito	DEL	362765	G	GGTGGTCTTAAGAATGGTTCGGGGGGGGGGTTTCTCTTAAG	CDS	atp4	F
M3_2_F8	mito	DEL	362765	G	GGTGGTCTTAAGAATGGTTCGGGGGGGGGGTTTCTCTTAAG	CDS	atp4	F
M2_7_F8	mito	DEL	367129	A	CGTGGCTCATATAGAGATGGAAAAAAAACCTGGACTTGGCT	intergenic	.	.
M3_2_F8	mito	DEL	367129	A	CGTGGCTCATATAGAGATGGAAAAAAAACCTGGACTTGGCT	intergenic	.	.
M2_2_F8	plastid	DEL	112	A	TATTCTTTTTTGTATTGTCTAAAAAAAAAAAAAAATACAAA	intergenic	.	.
M2_4_F8	plastid	DEL	112	A	TATTCTTTTTTGTATTGTCTAAAAAAAAAAAAAAATACAAA	intergenic	.	.
M2_5_F8	plastid	DEL	112	A	TATTCTTTTTTGTATTGTCTAAAAAAAAAAAAAAATACAAA	intergenic	.	.
M2_6_F8	plastid	DEL	112	AA	TATTCTTTTTTGTATTGTCTAAAAAAAAAAAAAAATACAAA	intergenic	.	.
M3_6_F8	plastid	DEL	112	A	TATTCTTTTTTGTATTGTCTAAAAAAAAAAAAAAATACAAA	intergenic	.	.
M2_8_F8	plastid	DEL	173	T	AGGTAGCAAATTCCACCTTATTTTTTTTCTAATAAAAAATA	intergenic	.	.
M1_8_F8	plastid	DEL	1781	A	ATAATCTCCTTGTTAAAATGAAAAAAAAAAGGTAAAAAACC	intron	trnK	R
M2_2_F8	plastid	DEL	1781	A	ATAATCTCCTTGTTAAAATGAAAAAAAAAAGGTAAAAAACC	intron	trnK	R
M3_5_F8	plastid	DEL	1781	A	ATAATCTCCTTGTTAAAATGAAAAAAAAAAGGTAAAAAACC	intron	trnK	R
M3_4_F8	plastid	DEL	4035	T	TACGAATGGAAGCTCGTTTCTTTTTTTTTCCTGGAATAAGG	intron	trnK	R
M1_2_F8	plastid	DEL	4114	T	CTTGACCCAAATTGGAATTCTTTTTTTTTTTTCGACATCAA	intron	trnK	R
M2_2_F8	plastid	DEL	4114	TT	CTTGACCCAAATTGGAATTCTTTTTTTTTTTTCGACATCAA	intron	trnK	R
M3_5_F8	plastid	DEL	4114	T	CTTGACCCAAATTGGAATTCTTTTTTTTTTTTCGACATCAA	intron	trnK	R
M3_8_F8	plastid	DEL	4114	T	CTTGACCCAAATTGGAATTCTTTTTTTTTTTTCGACATCAA	intron	trnK	R
M1_8_F8	plastid	DEL	4353	A	TTGAGTTAGCAACCCCCCCCAAAAAAAAAAGAACGTACTGC	intergenic	.	.
M1_3_F8	plastid	DEL	4639	T	TTTTATACTTTTTAGATCCATTTTTTTTATGGCCTTTAATT	intergenic	.	.
M1_7_F8	plastid	DEL	5310	C	ATAGATGTATATGAATAATACCCCCCCTAGAAACGTATAAG	intron	rps16	R
M1_2_F8	plastid	DEL	7493	T	ACAAATAACTTTCTGAAACCTTTTTTTTTATTGGTATCAAA	intergenic	.	.
M2_3_F8	plastid	DEL	7493	T	ACAAATAACTTTCTGAAACCTTTTTTTTTATTGGTATCAAA	intergenic	.	.
M2_7_F8	plastid	DEL	7493	T	ACAAATAACTTTCTGAAACCTTTTTTTTTATTGGTATCAAA	intergenic	.	.
M2_8_F8	plastid	DEL	7493	T	ACAAATAACTTTCTGAAACCTTTTTTTTTATTGGTATCAAA	intergenic	.	.
M3_8_F8	plastid	DEL	7493	T	ACAAATAACTTTCTGAAACCTTTTTTTTTATTGGTATCAAA	intergenic	.	.
M1_1_F7	plastid	DEL	7905	A	GATATTTAATTAGGTTCCATAAAAAAAAAAAAAGGCTTGAA	intergenic	.	.
M1_5_F7	plastid	DEL	7905	A	GATATTTAATTAGGTTCCATAAAAAAAAAAAAAGGCTTGAA	intergenic	.	.
M1_7_F8	plastid	DEL	7905	AA	GATATTTAATTAGGTTCCATAAAAAAAAAAAAAGGCTTGAA	intergenic	.	.
M2_3_F8	plastid	DEL	7905	A	GATATTTAATTAGGTTCCATAAAAAAAAAAAAAGGCTTGAA	intergenic	.	.
M2_5_F8	plastid	DEL	7905	A	GATATTTAATTAGGTTCCATAAAAAAAAAAAAAGGCTTGAA	intergenic	.	.
M2_6_F8	plastid	DEL	7905	A	GATATTTAATTAGGTTCCATAAAAAAAAAAAAAGGCTTGAA	intergenic	.	.
M3_6_F8	plastid	DEL	7905	A	GATATTTAATTAGGTTCCATAAAAAAAAAAAAAGGCTTGAA	intergenic	.	.
M1_7_F8	plastid	DEL	7995	TA	GATATTCTTTATCTTTATATTATATATATATATATTTTTTT	intergenic	.	.
M1_3_F8	plastid	DEL	8502	A	GATAAAAAAAGATTTGAAATAAAAAAAAAAGTGGAATTGAA	intergenic	.	.
M1_7_F8	plastid	DEL	8502	A	GATAAAAAAAGATTTGAAATAAAAAAAAAAGTGGAATTGAA	intergenic	.	.
M1_8_F8	plastid	DEL	8502	A	GATAAAAAAAGATTTGAAATAAAAAAAAAAGTGGAATTGAA	intergenic	.	.
M2_1_F8	plastid	DEL	8502	A	GATAAAAAAAGATTTGAAATAAAAAAAAAAGTGGAATTGAA	intergenic	.	.
M2_7_F8	plastid	DEL	8502	A	GATAAAAAAAGATTTGAAATAAAAAAAAAAGTGGAATTGAA	intergenic	.	.
M3_2_F8	plastid	DEL	8502	A	GATAAAAAAAGATTTGAAATAAAAAAAAAAGTGGAATTGAA	intergenic	.	.
M3_4_F8	plastid	DEL	8502	A	GATAAAAAAAGATTTGAAATAAAAAAAAAAGTGGAATTGAA	intergenic	.	.
M3_6_F8	plastid	DEL	8502	A	GATAAAAAAAGATTTGAAATAAAAAAAAAAGTGGAATTGAA	intergenic	.	.
M3_8_F8	plastid	DEL	8502	A	GATAAAAAAAGATTTGAAATAAAAAAAAAAGTGGAATTGAA	intergenic	.	.
M1_7_F8	plastid	DEL	12843	T	ATAAAAAAGGAACTCTGTCCTTTTTTTTTTATTCTTTTTAT	intergenic	.	.
M2_3_F8	plastid	DEL	12843	T	ATAAAAAAGGAACTCTGTCCTTTTTTTTTTATTCTTTTTAT	intergenic	.	.
M2_5_F8	plastid	DEL	12843	T	ATAAAAAAGGAACTCTGTCCTTTTTTTTTTATTCTTTTTAT	intergenic	.	.
M3_8_F8	plastid	DEL	12843	T	ATAAAAAAGGAACTCTGTCCTTTTTTTTTTATTCTTTTTAT	intergenic	.	.
M1_6_F8	plastid	DEL	14008	A	CTAACCTAAAAAAGAATATTAAAAAAAAAACCATTAATGAT	intergenic	.	.
M1_7_F8	plastid	DEL	14008	A	CTAACCTAAAAAAGAATATTAAAAAAAAAACCATTAATGAT	intergenic	.	.
M1_8_F8	plastid	DEL	14008	A	CTAACCTAAAAAAGAATATTAAAAAAAAAACCATTAATGAT	intergenic	.	.
M2_2_F8	plastid	DEL	14008	A	CTAACCTAAAAAAGAATATTAAAAAAAAAACCATTAATGAT	intergenic	.	.
M2_6_F8	plastid	DEL	14008	A	CTAACCTAAAAAAGAATATTAAAAAAAAAACCATTAATGAT	intergenic	.	.
M2_8_F8	plastid	DEL	14008	A	CTAACCTAAAAAAGAATATTAAAAAAAAAACCATTAATGAT	intergenic	.	.
M3_8_F8	plastid	DEL	14008	A	CTAACCTAAAAAAGAATATTAAAAAAAAAACCATTAATGAT	intergenic	.	.
M2_4_F8	plastid	DEL	14825	T	TTTTGATTCAAGACCCCCCCTTTTTTTTTACTTATTTACTT	intergenic	.	.
M2_6_F8	plastid	DEL	14825	T	TTTTGATTCAAGACCCCCCCTTTTTTTTTACTTATTTACTT	intergenic	.	.
M3_5_F8	plastid	DEL	14825	T	TTTTGATTCAAGACCCCCCCTTTTTTTTTACTTATTTACTT	intergenic	.	.
M3_6_F8	plastid	DEL	14825	T	TTTTGATTCAAGACCCCCCCTTTTTTTTTACTTATTTACTT	intergenic	.	.
M1_3_F8	plastid	DEL	14979	A	AATACAGGGAGCCCCTCCCTAAAAAAAAAATTGATTTATTT	intergenic	.	.
M1_4_F8	plastid	DEL	14979	A	AATACAGGGAGCCCCTCCCTAAAAAAAAAATTGATTTATTT	intergenic	.	.
M1_8_F8	plastid	DEL	14979	A	AATACAGGGAGCCCCTCCCTAAAAAAAAAATTGATTTATTT	intergenic	.	.
M2_2_F8	plastid	DEL	14979	A	AATACAGGGAGCCCCTCCCTAAAAAAAAAATTGATTTATTT	intergenic	.	.
M1_4_F8	plastid	DEL	16042	T	GAATAAAGCTAAATTCTTTGTTTTTTTTTCCAAAATAATGT	CDS	rpoC2	R
M1_2_F8	plastid	DEL	17820	T	ATTTTTTGGATTCCTTCGAGTTTTTTTTTCCTCTTCCTGGC	CDS	rpoC2	R
M2_4_F8	plastid	DEL	17926	T	AAATATTTTGAGTTCAATCCTTTTTTTTTTTTTCTCTACTC	CDS	rpoC2	R
M1_3_F8	plastid	DEL	22495	T	TCGACCATAGACCAATCGCCTTTTTTTTTATTTGGGAGTAT	intron	rpoC1	R
M2_8_F8	plastid	DEL	22495	T	TCGACCATAGACCAATCGCCTTTTTTTTTATTTGGGAGTAT	intron	rpoC1	R
M1_1_F7	plastid	DEL	25684	T	AGCATTTTCTTTTGATCCTATTTTTTTTTTCTCCTTATCGG	CDS	rpoB	R
M1_2_F8	plastid	DEL	25684	T	AGCATTTTCTTTTGATCCTATTTTTTTTTTCTCCTTATCGG	CDS	rpoB	R
M1_7_F8	plastid	DEL	25684	T	AGCATTTTCTTTTGATCCTATTTTTTTTTTCTCCTTATCGG	CDS	rpoB	R
M2_3_F8	plastid	DEL	25684	T	AGCATTTTCTTTTGATCCTATTTTTTTTTTCTCCTTATCGG	CDS	rpoB	R
M3_4_F8	plastid	DEL	25684	T	AGCATTTTCTTTTGATCCTATTTTTTTTTTCTCCTTATCGG	CDS	rpoB	R
M2_2_F8	plastid	DEL	26607	A	CGGAGTTTTGTAAAGACTAGAAAAAAAAAGTAATTTCATTT	intergenic	.	.
M2_4_F8	plastid	DEL	26607	A	CGGAGTTTTGTAAAGACTAGAAAAAAAAAGTAATTTCATTT	intergenic	.	.
M3_5_F8	plastid	DEL	27919	A	GATTCTACTAGAAATTCTATAAAAAAAAAGAATCACTCATT	intergenic	.	.
M1_1_F7	plastid	DEL	28673	T	TAAGACGAGAAATTGAAATCTTTTTTTTTTTTTTGATAGTA	intergenic	.	.
M2_7_F8	plastid	DEL	28673	T	TAAGACGAGAAATTGAAATCTTTTTTTTTTTTTTGATAGTA	intergenic	.	.
M1_6_F8	plastid	DEL	28836	T	TTAATCGTTTATTATTATTATTTTTTTTTTCTTTGGAATAT	intergenic	.	.
M1_7_F8	plastid	DEL	28836	T	TTAATCGTTTATTATTATTATTTTTTTTTTCTTTGGAATAT	intergenic	.	.
M2_1_F8	plastid	DEL	28836	T	TTAATCGTTTATTATTATTATTTTTTTTTTCTTTGGAATAT	intergenic	.	.
M2_3_F8	plastid	DEL	28836	TT	TTAATCGTTTATTATTATTATTTTTTTTTTCTTTGGAATAT	intergenic	.	.
M3_2_F8	plastid	DEL	28836	T	TTAATCGTTTATTATTATTATTTTTTTTTTCTTTGGAATAT	intergenic	.	.
M3_8_F8	plastid	DEL	28836	T	TTAATCGTTTATTATTATTATTTTTTTTTTCTTTGGAATAT	intergenic	.	.
M1_6_F8	plastid	DEL	29061	A	AATGAGATTCCCGATCCAATAAAAAAAAAAGTTCTTTATGA	intergenic	.	.
M2_2_F8	plastid	DEL	29061	A	AATGAGATTCCCGATCCAATAAAAAAAAAAGTTCTTTATGA	intergenic	.	.
M3_2_F8	plastid	DEL	29061	A	AATGAGATTCCCGATCCAATAAAAAAAAAAGTTCTTTATGA	intergenic	.	.
M3_4_F8	plastid	DEL	29061	A	AATGAGATTCCCGATCCAATAAAAAAAAAAGTTCTTTATGA	intergenic	.	.
M2_3_F8	plastid	DEL	30180	A	AAGATCGGAATTTTTTATGGAAAAAAAAAGTAACTAAACAT	intergenic	.	.
M3_4_F8	plastid	DEL	30180	A	AAGATCGGAATTTTTTATGGAAAAAAAAAGTAACTAAACAT	intergenic	.	.
M1_2_F8	plastid	DEL	30288	AA	CCCTTCTCTGTCATTTATGCAAAAAAAAAAAAATGGTTATG	intergenic	.	.
M1_3_F8	plastid	DEL	30288	A	CCCTTCTCTGTCATTTATGCAAAAAAAAAAAAATGGTTATG	intergenic	.	.
M1_6_F8	plastid	DEL	30288	A	CCCTTCTCTGTCATTTATGCAAAAAAAAAAAAATGGTTATG	intergenic	.	.
M1_7_F8	plastid	DEL	30288	A	CCCTTCTCTGTCATTTATGCAAAAAAAAAAAAATGGTTATG	intergenic	.	.
M1_8_F8	plastid	DEL	30288	A	CCCTTCTCTGTCATTTATGCAAAAAAAAAAAAATGGTTATG	intergenic	.	.
M2_4_F8	plastid	DEL	30288	A	CCCTTCTCTGTCATTTATGCAAAAAAAAAAAAATGGTTATG	intergenic	.	.
M2_5_F8	plastid	DEL	30288	A	CCCTTCTCTGTCATTTATGCAAAAAAAAAAAAATGGTTATG	intergenic	.	.
M2_6_F8	plastid	DEL	30288	AA	CCCTTCTCTGTCATTTATGCAAAAAAAAAAAAATGGTTATG	intergenic	.	.
M2_7_F8	plastid	DEL	30288	A	CCCTTCTCTGTCATTTATGCAAAAAAAAAAAAATGGTTATG	intergenic	.	.
M2_8_F8	plastid	DEL	30288	A	CCCTTCTCTGTCATTTATGCAAAAAAAAAAAAATGGTTATG	intergenic	.	.
M3_6_F8	plastid	DEL	30288	A	CCCTTCTCTGTCATTTATGCAAAAAAAAAAAAATGGTTATG	intergenic	.	.
M1_1_F7	plastid	DEL	30668	T	TTCTATAGAATTCTATATCATTTTTTTTTTACATTTGTATT	intergenic	.	.
M1_3_F8	plastid	DEL	30668	T	TTCTATAGAATTCTATATCATTTTTTTTTTACATTTGTATT	intergenic	.	.
M1_7_F8	plastid	DEL	30668	T	TTCTATAGAATTCTATATCATTTTTTTTTTACATTTGTATT	intergenic	.	.
M1_2_F8	plastid	DEL	30832	A	AGAAGTGATTGGTCTAACATAAAAAAAAAAAAGAAAAAAAG	intergenic	.	.
M1_8_F8	plastid	DEL	30832	A	AGAAGTGATTGGTCTAACATAAAAAAAAAAAAGAAAAAAAG	intergenic	.	.
M2_1_F8	plastid	DEL	30832	A	AGAAGTGATTGGTCTAACATAAAAAAAAAAAAGAAAAAAAG	intergenic	.	.
M3_6_F8	plastid	DEL	30832	A	AGAAGTGATTGGTCTAACATAAAAAAAAAAAAGAAAAAAAG	intergenic	.	.
M1_5_F7	plastid	DEL	30867	TT	AAAAAGAGGGTTAAGTTTCGTTTTTTTTTTACTTTCCTTGA	intergenic	.	.
M1_8_F8	plastid	DEL	30867	T	AAAAAGAGGGTTAAGTTTCGTTTTTTTTTTACTTTCCTTGA	intergenic	.	.
M2_1_F8	plastid	DEL	30867	T	AAAAAGAGGGTTAAGTTTCGTTTTTTTTTTACTTTCCTTGA	intergenic	.	.
M2_3_F8	plastid	DEL	30867	TT	AAAAAGAGGGTTAAGTTTCGTTTTTTTTTTACTTTCCTTGA	intergenic	.	.
M2_6_F8	plastid	DEL	30867	T	AAAAAGAGGGTTAAGTTTCGTTTTTTTTTTACTTTCCTTGA	intergenic	.	.
M2_7_F8	plastid	DEL	30867	T	AAAAAGAGGGTTAAGTTTCGTTTTTTTTTTACTTTCCTTGA	intergenic	.	.
M2_8_F8	plastid	DEL	30867	T	AAAAAGAGGGTTAAGTTTCGTTTTTTTTTTACTTTCCTTGA	intergenic	.	.
M3_3_F7	plastid	DEL	30867	T	AAAAAGAGGGTTAAGTTTCGTTTTTTTTTTACTTTCCTTGA	intergenic	.	.
M3_4_F8	plastid	DEL	30867	T	AAAAAGAGGGTTAAGTTTCGTTTTTTTTTTACTTTCCTTGA	intergenic	.	.
M3_6_F8	plastid	DEL	30867	T	AAAAAGAGGGTTAAGTTTCGTTTTTTTTTTACTTTCCTTGA	intergenic	.	.
M3_8_F8	plastid	DEL	30867	T	AAAAAGAGGGTTAAGTTTCGTTTTTTTTTTACTTTCCTTGA	intergenic	.	.
M1_1_F7	plastid	DEL	31018	TT	TTAAGTTATCAAAAATTTGCTTTTTTTTTTTTTAGAAAATT	intergenic	.	.
M1_2_F8	plastid	DEL	31018	T	TTAAGTTATCAAAAATTTGCTTTTTTTTTTTTTAGAAAATT	intergenic	.	.
M1_3_F8	plastid	DEL	31018	T	TTAAGTTATCAAAAATTTGCTTTTTTTTTTTTTAGAAAATT	intergenic	.	.
M1_7_F8	plastid	DEL	31018	TT	TTAAGTTATCAAAAATTTGCTTTTTTTTTTTTTAGAAAATT	intergenic	.	.
M2_2_F8	plastid	DEL	31018	TT	TTAAGTTATCAAAAATTTGCTTTTTTTTTTTTTAGAAAATT	intergenic	.	.
M3_4_F8	plastid	DEL	31018	T	TTAAGTTATCAAAAATTTGCTTTTTTTTTTTTTAGAAAATT	intergenic	.	.
M3_6_F8	plastid	DEL	31018	T	TTAAGTTATCAAAAATTTGCTTTTTTTTTTTTTAGAAAATT	intergenic	.	.
M2_5_F8	plastid	DEL	31160	A	GTTCGATGCGCTAGGCTATTAAAAAAAAATTCATTGCATGG	intergenic	.	.
M3_8_F8	plastid	DEL	32371	A	ATTTAATACACGCAAAAAAGAAAAAAAAAAGTTCTTTATTC	intergenic	.	.
M1_1_F7	plastid	DEL	36694	A	AATCAAACTTACATTTCTTGAAAAAAAAAAGTTGCGGAGAC	intergenic	.	.
M2_6_F8	plastid	DEL	36694	A	AATCAAACTTACATTTCTTGAAAAAAAAAAGTTGCGGAGAC	intergenic	.	.
M2_8_F8	plastid	DEL	36694	A	AATCAAACTTACATTTCTTGAAAAAAAAAAGTTGCGGAGAC	intergenic	.	.
M2_3_F8	plastid	DEL	42556	A	CAAATATTATAGAATAGAATAAAAAAAAAAAGAAACAAAGG	intergenic	.	.
M2_3_F8	plastid	DEL	45197	T	CGAACTCTTGTTTTTAGTAATTTTTTTTTTTACTTAAGTTA	intergenic	.	.
M3_3_F7	plastid	DEL	45197	T	CGAACTCTTGTTTTTAGTAATTTTTTTTTTTACTTAAGTTA	intergenic	.	.
M3_2_F8	plastid	DEL	45968	T	ATATTCTCTCAATATACAGATTTTTTTTATTGTATATACAA	intergenic	.	.
M2_1_F8	plastid	DEL	46189	A	AAGTACATTAAAAATCATGTAAAAAAAAACGAAAAAATATG	intergenic	.	.
M2_2_F8	plastid	DEL	46616	AAAA	AAATTTCTTTTCATGAAAGTAAAAAAAAAAAAAAGAATCGA	intergenic	.	.
M2_5_F8	plastid	DEL	46616	A	AAATTTCTTTTCATGAAAGTAAAAAAAAAAAAAAGAATCGA	intergenic	.	.
M2_1_F8	plastid	DEL	46673	A	GAAAATTTAAGCCAAAGATGAAAAAAAAAAGAACATATATA	intergenic	.	.
M2_3_F8	plastid	DEL	46673	A	GAAAATTTAAGCCAAAGATGAAAAAAAAAAGAACATATATA	intergenic	.	.
M1_1_F7	plastid	DEL	49960	T	GTTTCAATGGTTTTTTTTACTTTTTTTTTTTTTATTATTGT	intergenic	.	.
M1_2_F8	plastid	DEL	49960	T	GTTTCAATGGTTTTTTTTACTTTTTTTTTTTTTATTATTGT	intergenic	.	.
M1_6_F8	plastid	DEL	49960	T	GTTTCAATGGTTTTTTTTACTTTTTTTTTTTTTATTATTGT	intergenic	.	.
M2_4_F8	plastid	DEL	49960	T	GTTTCAATGGTTTTTTTTACTTTTTTTTTTTTTATTATTGT	intergenic	.	.
M1_2_F8	plastid	DEL	50847	A	CCAAGATTGAGTGGGGATACAAAAAAAAAAAGAAAGTATTA	intergenic	.	.
M1_3_F8	plastid	DEL	50847	A	CCAAGATTGAGTGGGGATACAAAAAAAAAAAGAAAGTATTA	intergenic	.	.
M1_4_F8	plastid	DEL	50847	A	CCAAGATTGAGTGGGGATACAAAAAAAAAAAGAAAGTATTA	intergenic	.	.
M1_5_F7	plastid	DEL	50847	AA	CCAAGATTGAGTGGGGATACAAAAAAAAAAAGAAAGTATTA	intergenic	.	.
M1_7_F8	plastid	DEL	50847	A	CCAAGATTGAGTGGGGATACAAAAAAAAAAAGAAAGTATTA	intergenic	.	.
M2_1_F8	plastid	DEL	50847	A	CCAAGATTGAGTGGGGATACAAAAAAAAAAAGAAAGTATTA	intergenic	.	.
M2_5_F8	plastid	DEL	50847	A	CCAAGATTGAGTGGGGATACAAAAAAAAAAAGAAAGTATTA	intergenic	.	.
M2_7_F8	plastid	DEL	50847	A	CCAAGATTGAGTGGGGATACAAAAAAAAAAAGAAAGTATTA	intergenic	.	.
M3_3_F7	plastid	DEL	50847	A	CCAAGATTGAGTGGGGATACAAAAAAAAAAAGAAAGTATTA	intergenic	.	.
M3_6_F8	plastid	DEL	50847	A	CCAAGATTGAGTGGGGATACAAAAAAAAAAAGAAAGTATTA	intergenic	.	.
M1_7_F8	plastid	DEL	51131	A	CTGTTAGAAATAAAGAATACAAAAAAAAGTAAAAAAATTTA	intergenic	.	.
M2_3_F8	plastid	DEL	51298	T	TTTCAAAGACCCAACATGCATTTTTTTTTGCATTGGGCTCT	intron	trnV	R
M1_2_F8	plastid	DEL	52220	T	TTTATCGTCTTTCGATCCTATTTTTTTTATACATTCTTTTT	intergenic	.	.
M1_5_F7	plastid	DEL	56840	T	AAGCGAAGAACAAATATTTCTTTTTTTTTTATGAGAATTTT	intergenic	.	.
M3_8_F8	plastid	DEL	57373	A	GTTATTCTATATTTTTTGATAAAAAAAAAAAAATTTTTGAG	CDS	accD	F
M3_5_F8	plastid	DEL	58676	T	TCAACAAGCTAAAAAGTGAATTTTTTTGGGGGGGAAGTTCA	intergenic	.	.
M2_8_F8	plastid	DEL	58714	A	TCAAATTAGACTAGACAAACAAAAAAAAGTTCATTTTCCTC	intergenic	.	.
M2_3_F8	plastid	DEL	59020	T	GTCCATTTATTTAGTTTGGCTTTTTTTGTACCTATTTTTTT	intergenic	.	.
M1_5_F7	plastid	DEL	59388	T	TGAGACCGAATCATATCACCTTTTTTTTTTTATTTTAAAAA	intergenic	.	.
M1_6_F8	plastid	DEL	59388	TT	TGAGACCGAATCATATCACCTTTTTTTTTTTATTTTAAAAA	intergenic	.	.
M1_7_F8	plastid	DEL	59388	T	TGAGACCGAATCATATCACCTTTTTTTTTTTATTTTAAAAA	intergenic	.	.
M2_1_F8	plastid	DEL	59388	T	TGAGACCGAATCATATCACCTTTTTTTTTTTATTTTAAAAA	intergenic	.	.
M2_2_F8	plastid	DEL	59388	T	TGAGACCGAATCATATCACCTTTTTTTTTTTATTTTAAAAA	intergenic	.	.
M2_7_F8	plastid	DEL	59388	T	TGAGACCGAATCATATCACCTTTTTTTTTTTATTTTAAAAA	intergenic	.	.
M3_2_F8	plastid	DEL	59388	T	TGAGACCGAATCATATCACCTTTTTTTTTTTATTTTAAAAA	intergenic	.	.
M2_8_F8	plastid	DEL	60383	T	AAAACGAAAGAATTTCTTTCTTTTTTTTTTCAATTGAATAT	intergenic	.	.
M3_8_F8	plastid	DEL	61545	A	GATTCCTTGTATATTTCAACAAAAAAAATTTGATTTTTTTC	intergenic	.	.
M3_5_F8	plastid	DEL	62889	T	AATGTATCAATAATCAAGAGTTTTTTTCTAGTCAAATGGCA	intergenic	.	.
M3_6_F8	plastid	DEL	65140	T	CTAGTTAAAATAAATAAATCTTTTTTTTTACTAATCTCGTT	intergenic	.	.
M1_3_F8	plastid	DEL	65407	T	GAAGTTAGATAATAGAGTTATTTTTTTTATGTATTATTTTT	intergenic	.	.
M1_1_F7	plastid	DEL	66309	T	CTGAACTAAGAGCGTTTTTCTTTTTTTTTTTTTCTAAAAAA	intergenic	.	.
M1_3_F8	plastid	DEL	66309	T	CTGAACTAAGAGCGTTTTTCTTTTTTTTTTTTTCTAAAAAA	intergenic	.	.
M1_1_F7	plastid	DEL	66701	T	GATATAATTAAAAAATTTACTTTTTTTTTTTTTTTTATTCT	intergenic	.	.
M1_2_F8	plastid	DEL	66701	T	GATATAATTAAAAAATTTACTTTTTTTTTTTTTTTTATTCT	intergenic	.	.
M1_4_F8	plastid	DEL	66701	TT	GATATAATTAAAAAATTTACTTTTTTTTTTTTTTTTATTCT	intergenic	.	.
M1_6_F8	plastid	DEL	66701	T	GATATAATTAAAAAATTTACTTTTTTTTTTTTTTTTATTCT	intergenic	.	.
M1_7_F8	plastid	DEL	66701	T	GATATAATTAAAAAATTTACTTTTTTTTTTTTTTTTATTCT	intergenic	.	.
M1_8_F8	plastid	DEL	66701	T	GATATAATTAAAAAATTTACTTTTTTTTTTTTTTTTATTCT	intergenic	.	.
M2_2_F8	plastid	DEL	66701	T	GATATAATTAAAAAATTTACTTTTTTTTTTTTTTTTATTCT	intergenic	.	.
M3_5_F8	plastid	DEL	66701	T	GATATAATTAAAAAATTTACTTTTTTTTTTTTTTTTATTCT	intergenic	.	.
M3_2_F8	plastid	DEL	67123	C	AATCAACAATCGGGGACTAACCCCCCCACCTTTTCTAATTA	intergenic	.	.
M1_3_F8	plastid	DEL	67165	G	TAGAATAAATTAGAAAAGGTGGGGGGGGGGGGGAAAGGTCA	intergenic	.	.
M2_3_F8	plastid	DEL	67165	G	TAGAATAAATTAGAAAAGGTGGGGGGGGGGGGGAAAGGTCA	intergenic	.	.
M3_3_F7	plastid	DEL	67165	G	TAGAATAAATTAGAAAAGGTGGGGGGGGGGGGGAAAGGTCA	intergenic	.	.
M3_5_F8	plastid	DEL	67165	G	TAGAATAAATTAGAAAAGGTGGGGGGGGGGGGGAAAGGTCA	intergenic	.	.
M1_2_F8	plastid	DEL	68341	A	GTTACGTCTGTGTCTATTATAAAAAAAAAAAGAAAAGAATC	intergenic	.	.
M2_8_F8	plastid	DEL	68341	A	GTTACGTCTGTGTCTATTATAAAAAAAAAAAGAAAAGAATC	intergenic	.	.
M1_1_F7	plastid	DEL	70190	AA	GCAGAATGAGACGGGATAACAAAAAAAAAAAAATAGATAAA	intron	clpP	R
M1_2_F8	plastid	DEL	70190	A	GCAGAATGAGACGGGATAACAAAAAAAAAAAAATAGATAAA	intron	clpP	R
M1_3_F8	plastid	DEL	70190	A	GCAGAATGAGACGGGATAACAAAAAAAAAAAAATAGATAAA	intron	clpP	R
M1_4_F8	plastid	DEL	70190	A	GCAGAATGAGACGGGATAACAAAAAAAAAAAAATAGATAAA	intron	clpP	R
M1_6_F8	plastid	DEL	70190	A	GCAGAATGAGACGGGATAACAAAAAAAAAAAAATAGATAAA	intron	clpP	R
M1_8_F8	plastid	DEL	70190	AA	GCAGAATGAGACGGGATAACAAAAAAAAAAAAATAGATAAA	intron	clpP	R
M2_1_F8	plastid	DEL	70190	A	GCAGAATGAGACGGGATAACAAAAAAAAAAAAATAGATAAA	intron	clpP	R
M2_3_F8	plastid	DEL	70190	AA	GCAGAATGAGACGGGATAACAAAAAAAAAAAAATAGATAAA	intron	clpP	R
M2_6_F8	plastid	DEL	70190	A	GCAGAATGAGACGGGATAACAAAAAAAAAAAAATAGATAAA	intron	clpP	R
M2_7_F8	plastid	DEL	70190	A	GCAGAATGAGACGGGATAACAAAAAAAAAAAAATAGATAAA	intron	clpP	R
M3_2_F8	plastid	DEL	70190	AA	GCAGAATGAGACGGGATAACAAAAAAAAAAAAATAGATAAA	intron	clpP	R
M3_3_F7	plastid	DEL	70190	AAA	GCAGAATGAGACGGGATAACAAAAAAAAAAAAATAGATAAA	intron	clpP	R
M3_4_F8	plastid	DEL	70190	A	GCAGAATGAGACGGGATAACAAAAAAAAAAAAATAGATAAA	intron	clpP	R
M3_5_F8	plastid	DEL	70190	A	GCAGAATGAGACGGGATAACAAAAAAAAAAAAATAGATAAA	intron	clpP	R
M3_6_F8	plastid	DEL	70190	A	GCAGAATGAGACGGGATAACAAAAAAAAAAAAATAGATAAA	intron	clpP	R
M3_8_F8	plastid	DEL	70190	A	GCAGAATGAGACGGGATAACAAAAAAAAAAAAATAGATAAA	intron	clpP	R
M1_3_F8	plastid	DEL	70405	T	TTCAGCAATCCCAAAGTGTCTTTTTTTTTTTTTACGGTGTG	intron	clpP	R
M1_1_F7	plastid	DEL	71179	T	AAATGATTGATTCATTGATATTTTTTTTTTTCATCGAGATT	intron	clpP	R
M1_2_F8	plastid	DEL	71179	T	AAATGATTGATTCATTGATATTTTTTTTTTTCATCGAGATT	intron	clpP	R
M1_4_F8	plastid	DEL	71179	T	AAATGATTGATTCATTGATATTTTTTTTTTTCATCGAGATT	intron	clpP	R
M2_2_F8	plastid	DEL	71179	T	AAATGATTGATTCATTGATATTTTTTTTTTTCATCGAGATT	intron	clpP	R
M3_3_F7	plastid	DEL	71179	T	AAATGATTGATTCATTGATATTTTTTTTTTTCATCGAGATT	intron	clpP	R
M3_5_F8	plastid	DEL	71179	T	AAATGATTGATTCATTGATATTTTTTTTTTTCATCGAGATT	intron	clpP	R
M3_8_F8	plastid	DEL	71179	T	AAATGATTGATTCATTGATATTTTTTTTTTTCATCGAGATT	intron	clpP	R
M2_7_F8	plastid	DEL	73910	T	GCAGTCTGATGCAACATTGCTTTTTTTCTTCTAGTTTCTGT	intergenic	.	.
M1_7_F8	plastid	DEL	75145	T	ATGTTTTTAGTCATTATAGCTTTTTTTTTATTGAATAAGTG	intron	petB	F
M2_8_F8	plastid	DEL	75145	T	ATGTTTTTAGTCATTATAGCTTTTTTTTTATTGAATAAGTG	intron	petB	F
M2_5_F8	plastid	DEL	76736	A	GTTTTTAGTTATTTTGGACTAAAAAAAAAAAAGAAAATAAT	intron	petD	F
M3_6_F8	plastid	DEL	76736	A	GTTTTTAGTTATTTTGGACTAAAAAAAAAAAAGAAAATAAT	intron	petD	F
M1_1_F7	plastid	DEL	78096	T	TTGAAAGGCTAGTTCTTTTGTTTTTTTTTTTTTTCTTAGGT	CDS	rpoA	R
M1_2_F8	plastid	DEL	78096	T	TTGAAAGGCTAGTTCTTTTGTTTTTTTTTTTTTTCTTAGGT	CDS	rpoA	R
M2_4_F8	plastid	DEL	78096	T	TTGAAAGGCTAGTTCTTTTGTTTTTTTTTTTTTTCTTAGGT	CDS	rpoA	R
M3_3_F7	plastid	DEL	78096	TT	TTGAAAGGCTAGTTCTTTTGTTTTTTTTTTTTTTCTTAGGT	CDS	rpoA	R
M1_6_F8	plastid	DEL	79435	T	TTTCAGGTCAAAATAGACCCTTTTTTCCAACTCTTTGGAAG	intergenic	.	.
M1_7_F8	plastid	DEL	81924	A	TGTTTTTTATTACTTTTATTAAAAAAAAAGTATTCGCCGGC	intron	rpl16	R
M3_5_F8	plastid	DEL	81924	A	TGTTTTTTATTACTTTTATTAAAAAAAAAGTATTCGCCGGC	intron	rpl16	R
M3_4_F8	plastid	DEL	82455	T	ATAATTATAGTTCTTTATTCTTTTTTTTTTTCAGTTGCTAC	intron	rpl16	R
M2_8_F8	plastid	DEL	82602	T	TATAGGTAAGTTCTTTTTTCTTTTTTTTTTATCTTTATCTA	intron	rpl16	R
M3_4_F8	plastid	DEL	82602	T	TATAGGTAAGTTCTTTTTTCTTTTTTTTTTATCTTTATCTA	intron	rpl16	R
M1_5_F7	plastid	DEL	84262	T	AATGCTTTGCTACAAAAGGGTTTTTTTTTAGTGAACGTGTC	CDS	rps19	R
M1_3_F8	plastid	DEL	89736	A	CATTTTCTTCGTGCGGTGGTAAAAAAAAACATGCTTTTTTG	CDS	ycf2	F
M1_3_F8	plastid	DEL	99365	AA	AATCAGATTTATTTTTGATCAAAAAAAAAAAAAAAAATCAC	intergenic	.	.
M3_8_F8	plastid	DEL	99366	A	ATCAGATTTATTTTTGATCAAAAAAAAAAAAAAAAATCACT	intergenic	.	.
M1_1_F7	plastid	DEL	99401	T	ATCACTATGTGAAATCTTCGTTTTTTTTTTTCTCTTTCTCT	intergenic	.	.
M1_3_F8	plastid	DEL	99401	T	ATCACTATGTGAAATCTTCGTTTTTTTTTTTCTCTTTCTCT	intergenic	.	.
M1_4_F8	plastid	DEL	99401	T	ATCACTATGTGAAATCTTCGTTTTTTTTTTTCTCTTTCTCT	intergenic	.	.
M1_6_F8	plastid	DEL	99401	T	ATCACTATGTGAAATCTTCGTTTTTTTTTTTCTCTTTCTCT	intergenic	.	.
M1_7_F8	plastid	DEL	99401	T	ATCACTATGTGAAATCTTCGTTTTTTTTTTTCTCTTTCTCT	intergenic	.	.
M2_1_F8	plastid	DEL	99401	T	ATCACTATGTGAAATCTTCGTTTTTTTTTTTCTCTTTCTCT	intergenic	.	.
M2_3_F8	plastid	DEL	99401	T	ATCACTATGTGAAATCTTCGTTTTTTTTTTTCTCTTTCTCT	intergenic	.	.
M2_6_F8	plastid	DEL	99401	T	ATCACTATGTGAAATCTTCGTTTTTTTTTTTCTCTTTCTCT	intergenic	.	.
M3_4_F8	plastid	DEL	99401	T	ATCACTATGTGAAATCTTCGTTTTTTTTTTTCTCTTTCTCT	intergenic	.	.
M3_5_F8	plastid	DEL	99401	T	ATCACTATGTGAAATCTTCGTTTTTTTTTTTCTCTTTCTCT	intergenic	.	.
M1_4_F8	plastid	DEL	100169	T	CGTGGGGTTACCATTCTCTCTTTTTTTTTTTCGTTATCTCG	intergenic	.	.
M2_5_F8	plastid	DEL	100169	T	CGTGGGGTTACCATTCTCTCTTTTTTTTTTTCGTTATCTCG	intergenic	.	.
M2_7_F8	plastid	DEL	100169	T	CGTGGGGTTACCATTCTCTCTTTTTTTTTTTCGTTATCTCG	intergenic	.	.
M3_6_F8	plastid	DEL	100169	T	CGTGGGGTTACCATTCTCTCTTTTTTTTTTTCGTTATCTCG	intergenic	.	.
M1_8_F8	plastid	DEL	110416	A	AATTTAGAATTTTTCAAAATAAAAAAAAAAGAGGATCATTA	CDS	ndhF	R
M3_4_F8	plastid	DEL	110416	A	AATTTAGAATTTTTCAAAATAAAAAAAAAAGAGGATCATTA	CDS	ndhF	R
M3_5_F8	plastid	DEL	111115	A	TATTTTATATGTTTTATTGCAAAAAAAAGAAGCTCTTTTTG	CDS	ndhF	R
M1_8_F8	plastid	DEL	111232	T	GAGTGAATAGAAGGAGCCACTTTTTTTTCCACTGTAATTTA	CDS	ndhF	R
M1_8_F8	plastid	DEL	112709	T	CACTGGTTTGTATATATATATTTTTTTTTCAAAGGGGACAA	intergenic	.	.
M1_7_F8	plastid	DEL	113006	A	AGAACAAAGATTTCCACGACAAAAAAAAACTTAATATTAAT	intergenic	.	.
M2_2_F8	plastid	DEL	113006	A	AGAACAAAGATTTCCACGACAAAAAAAAACTTAATATTAAT	intergenic	.	.
M1_8_F8	plastid	DEL	113289	A	TCATACGGATTTCAAACGTTAAAAAAAAAAGTTGGGTTTGA	intergenic	.	.
M2_1_F8	plastid	DEL	113289	A	TCATACGGATTTCAAACGTTAAAAAAAAAAGTTGGGTTTGA	intergenic	.	.
M1_2_F8	plastid	DEL	115648	T	ATTACAATTCACTTTAATGCTTTTTTTTTTCCTGAAAACTA	intergenic	.	.
M2_1_F8	plastid	DEL	115648	T	ATTACAATTCACTTTAATGCTTTTTTTTTTCCTGAAAACTA	intergenic	.	.
M1_6_F8	plastid	DEL	116129	A	CATAACTCGTTCCTGCCAAGAAAAAAAGTGCAGCGCCAATA	CDS	ndhD	R
M3_8_F8	plastid	DEL	116129	A	CATAACTCGTTCCTGCCAAGAAAAAAAGTGCAGCGCCAATA	CDS	ndhD	R
M1_2_F8	plastid	DEL	119065	T	TAGTATTAGGCTGTTTTCTCTTTTTTTTTTTCTAAAGTGTA	intergenic	.	.
M2_1_F8	plastid	DEL	119065	T	TAGTATTAGGCTGTTTTCTCTTTTTTTTTTTCTAAAGTGTA	intergenic	.	.
M2_7_F8	plastid	DEL	119065	T	TAGTATTAGGCTGTTTTCTCTTTTTTTTTTTCTAAAGTGTA	intergenic	.	.
M3_2_F8	plastid	DEL	119065	T	TAGTATTAGGCTGTTTTCTCTTTTTTTTTTTCTAAAGTGTA	intergenic	.	.
M3_4_F8	plastid	DEL	119065	T	TAGTATTAGGCTGTTTTCTCTTTTTTTTTTTCTAAAGTGTA	intergenic	.	.
M3_8_F8	plastid	DEL	119065	T	TAGTATTAGGCTGTTTTCTCTTTTTTTTTTTCTAAAGTGTA	intergenic	.	.
M1_3_F8	plastid	DEL	120676	A	CCCTTTAATAAAAAACTCCTAAAAAAAAAAAGTATTTAAGC	intron	ndhA	R
M1_5_F7	plastid	DEL	120676	A	CCCTTTAATAAAAAACTCCTAAAAAAAAAAAGTATTTAAGC	intron	ndhA	R
M1_8_F8	plastid	DEL	120676	A	CCCTTTAATAAAAAACTCCTAAAAAAAAAAAGTATTTAAGC	intron	ndhA	R
M2_6_F8	plastid	DEL	120676	A	CCCTTTAATAAAAAACTCCTAAAAAAAAAAAGTATTTAAGC	intron	ndhA	R
M3_8_F8	plastid	DEL	120676	A	CCCTTTAATAAAAAACTCCTAAAAAAAAAAAGTATTTAAGC	intron	ndhA	R
M2_3_F8	plastid	DEL	120787	A	TTTTATTTTCGAAATATATGAAAAAAAAAAGAGCCTTGTTT	intron	ndhA	R
M3_4_F8	plastid	DEL	120787	A	TTTTATTTTCGAAATATATGAAAAAAAAAAGAGCCTTGTTT	intron	ndhA	R
M1_7_F8	plastid	DEL	123358	T	ATTCTTTATAACGTACTCTATTTTTTTTTGACAAATAAGCC	CDS	rps15	R
M2_3_F8	plastid	DEL_LARGE	8189	TAATATATATTATATAATATATATA	.	intergenic	.	.
M2_5_F8	plastid	DEL_LARGE	90056	CATGGGTTTGATTCACACTCCATGTTCTGAGAAATATTTACAGAGGAAAAAACGGAGTCTTTGCCTAAAAAAATGCGTTGACAAAGGGCAGATGGATAGAACCTT	.	CDS	ycf2	F
M2_4_F8	mito	INS	6226	G	GAATCAGTCTCTCTTTGTTTGGGGGGAGCAGAAAATGAAG	intergenic	.	.
M3_4_F8	mito	INS	6461	A	CTTTATGGCATTTCCACTATAAAAAAAATGCAATCCCGCA	CDS	cox2	F
M2_2_F8	mito	INS	8416	G	TTTAAGAGTAAGGTGAGGGAGGGGGGGGAGGGGGAAGAGC	intergenic	.	.
M2_4_F8	mito	INS	8416	GG	TTTAAGAGTAAGGTGAGGGAGGGGGGGGAGGGGGAAGAGC	intergenic	.	.
M2_6_F8	mito	INS	8416	G	TTTAAGAGTAAGGTGAGGGAGGGGGGGGAGGGGGAAGAGC	intergenic	.	.
M3_5_F8	mito	INS	8416	G	TTTAAGAGTAAGGTGAGGGAGGGGGGGGAGGGGGAAGAGC	intergenic	.	.
M1_2_F8	mito	INS	15668	A	ATCATTCTCGGCCACCAGTTAAAAAAAAGTAAAACTAAAA	intergenic	.	.
M1_5_F7	mito	INS	19279	T	AGAGTTCGACCGCAGCTGCCTTTTTTTTTTGGGGGGGGGG	intergenic	.	.
M2_4_F8	mito	INS	19279	T	AGAGTTCGACCGCAGCTGCCTTTTTTTTTTGGGGGGGGGG	intergenic	.	.
M3_8_F8	mito	INS	19279	T	AGAGTTCGACCGCAGCTGCCTTTTTTTTTTGGGGGGGGGG	intergenic	.	.
M1_1_F7	mito	INS	19289	G	CGCAGCTGCCTTTTTTTTTTGGGGGGGGGGAGGGGAAAAA	intergenic	.	.
M1_6_F8	mito	INS	19289	G	CGCAGCTGCCTTTTTTTTTTGGGGGGGGGGAGGGGAAAAA	intergenic	.	.
M2_5_F8	mito	INS	19289	G	CGCAGCTGCCTTTTTTTTTTGGGGGGGGGGAGGGGAAAAA	intergenic	.	.
M2_7_F8	mito	INS	19289	G	CGCAGCTGCCTTTTTTTTTTGGGGGGGGGGAGGGGAAAAA	intergenic	.	.
M2_8_F8	mito	INS	19289	G	CGCAGCTGCCTTTTTTTTTTGGGGGGGGGGAGGGGAAAAA	intergenic	.	.
M3_4_F8	mito	INS	19289	G	CGCAGCTGCCTTTTTTTTTTGGGGGGGGGGAGGGGAAAAA	intergenic	.	.
M3_6_F8	mito	INS	19289	G	CGCAGCTGCCTTTTTTTTTTGGGGGGGGGGAGGGGAAAAA	intergenic	.	.
M3_2_F8	mito	INS	19609	C	CCTCTCCCGCATCAAGTGGACCCCCCATACGTAGTGCTTC	intergenic	.	.
M3_2_F8	mito	INS	20508	C	CGAGAAACCCGGGCAACTAACCCCCCCTATGCGCCGATCG	intron	rps3	F
M1_1_F7	mito	INS	21165	A	GCGAGAAACTTTACTTTGAGAAAAAAAGGTGCTTGTTGCC	intron	rps3	F
M1_8_F8	mito	INS	21275	C	CCTTGCACGAAACCAAACCGCCCCCCGCCCCAATCAAGTA	intron	rps3	F
M3_5_F8	mito	INS	31387	T	TTATCTATCTCTTTTTGGTCTTTTTCATCGCGGTGGGAAT	intergenic	.	.
M3_3_F7	mito	INS	34918	GA	TTTGGTATTTAGCCATTGAGGAGAGAGGAGAGAGGGGTAT	intergenic	.	.
M2_1_F8	mito	INS	35952	A	GTTGATGAATGCTTATATATAAAAAAAATAAAGTAAAAAC	intergenic	.	.
M3_5_F8	mito	INS	42087	A	TATAGTGCAGGAGGCAGATGAAAAAAAAAAAGCAATTACA	intergenic	.	.
M3_3_F7	mito	INS	48654	A	CAAATGGTTCCTAACCTCATAAAAAAAGAGATAGTCATAT	intergenic	.	.
M1_5_F7	mito	INS	56811	A	AGCATCACAGCCACCAGCCGAAAAAAAAAGTCCCTGACCT	intergenic	.	.
M1_1_F7	mito	INS	58180	GGG	AGGAATAGAAAGGGAGGACCGGGGGGGGGTCCAGAGCAAG	intergenic	.	.
M1_2_F8	mito	INS	58180	G	AGGAATAGAAAGGGAGGACCGGGGGGGGGTCCAGAGCAAG	intergenic	.	.
M1_6_F8	mito	INS	58180	G	AGGAATAGAAAGGGAGGACCGGGGGGGGGTCCAGAGCAAG	intergenic	.	.
M1_7_F8	mito	INS	58180	G	AGGAATAGAAAGGGAGGACCGGGGGGGGGTCCAGAGCAAG	intergenic	.	.
M2_1_F8	mito	INS	58180	G	AGGAATAGAAAGGGAGGACCGGGGGGGGGTCCAGAGCAAG	intergenic	.	.
M2_3_F8	mito	INS	58180	G	AGGAATAGAAAGGGAGGACCGGGGGGGGGTCCAGAGCAAG	intergenic	.	.
M3_8_F8	mito	INS	58180	G	AGGAATAGAAAGGGAGGACCGGGGGGGGGTCCAGAGCAAG	intergenic	.	.
M2_2_F8	mito	INS	68665	A	AAGGAGGAATACCGCTTTAGAAAAAAAAAAGGAATAATTT	intergenic	.	.
M1_3_F8	mito	INS	79012	C	GAAAGGGAAAATCTTATTCTCCCCCCCCCCCCAAATCCAC	intergenic	.	.
M1_6_F8	mito	INS	79012	C	GAAAGGGAAAATCTTATTCTCCCCCCCCCCCCAAATCCAC	intergenic	.	.
M2_2_F8	mito	INS	79012	C	GAAAGGGAAAATCTTATTCTCCCCCCCCCCCCAAATCCAC	intergenic	.	.
M2_5_F8	mito	INS	79012	C	GAAAGGGAAAATCTTATTCTCCCCCCCCCCCCAAATCCAC	intergenic	.	.
M3_4_F8	mito	INS	84188	T	CAATTCTTTGCGGGATTGCATTTTTTTTATAGTGGAAATG	intergenic	.	.
M2_4_F8	mito	INS	84425	C	AGGTTCCTTCATTTTCTGCTCCCCCCAAACAAAGAGAGAC	intergenic	.	.
M3_8_F8	mito	INS	85180	A	TTCGAAAATGGATCCTCAATAAAAAAAATGGAATATCTGT	intergenic	.	.
M1_8_F8	mito	INS	93637	C	CAACAGTGCTTCTCGAGGCTCCCCCCCTGAATAAGTAAGG	intron	nad2	R
M2_7_F8	mito	INS	96467	T	CGTTATATCTGCTCTCTCAATTTTTTTTTAGAGAGAGCAG	intron	nad2	R
M2_3_F8	mito	INS	96629	G	CCCACCCCATACAACTAGTTGGGGGGGCTGTTCGCCTTTT	intron	nad2	R
M1_8_F8	mito	INS	97416	T	GTTTTTGTTACCGAGATATCTTTTTTTTTCATTGTTCCCA	intron	nad2	R
M3_8_F8	mito	INS	101232	A	GTGAAGGGACTTGCTTTCCTAAAAAAAAATGAAATGGAAA	intergenic	.	.
M2_3_F8	mito	INS	113145	A	TTTCCCTGACCACCCATAAGAAAAAAAAAGATGATTAAAT	intergenic	.	.
M1_5_F7	mito	INS	127681	C	GTCATTCCGAAGAACACTTGCCCCCCCCGTTTTACCGCGG	rRNA	rrn18	R
M1_7_F8	mito	INS	127681	C	GTCATTCCGAAGAACACTTGCCCCCCCCGTTTTACCGCGG	rRNA	rrn18	R
M1_6_F8	mito	INS	128840	A	ACACTTTAGGCATTTACAGGAAAAAAAAAACCTAACCATA	intergenic	.	.
M1_8_F8	mito	INS	128840	A	ACACTTTAGGCATTTACAGGAAAAAAAAAACCTAACCATA	intergenic	.	.
M1_2_F8	mito	INS	156429	G	TTGATACTCGGTCTAGACTAGGGGGGGGGAAGGCACTGCC	intergenic	.	.
M2_4_F8	mito	INS	156429	G	TTGATACTCGGTCTAGACTAGGGGGGGGGAAGGCACTGCC	intergenic	.	.
M3_3_F7	mito	INS	156429	G	TTGATACTCGGTCTAGACTAGGGGGGGGGAAGGCACTGCC	intergenic	.	.
M2_2_F8	mito	INS	161215	T	ATCTTGATTCACTATTTCCATTTTTTTTTACTTAGTCTTA	intergenic	.	.
M2_8_F8	mito	INS	161215	TT	ATCTTGATTCACTATTTCCATTTTTTTTTACTTAGTCTTA	intergenic	.	.
M1_1_F7	mito	INS	162093	G	ACCGCAGGGAACCGTAGCATGGGGGGGGGGACGTCTAATC	intron	nad2	F
M1_4_F8	mito	INS	162093	G	ACCGCAGGGAACCGTAGCATGGGGGGGGGGACGTCTAATC	intron	nad2	F
M2_5_F8	mito	INS	162093	GGG	ACCGCAGGGAACCGTAGCATGGGGGGGGGGACGTCTAATC	intron	nad2	F
M2_8_F8	mito	INS	162093	GGGG	ACCGCAGGGAACCGTAGCATGGGGGGGGGGACGTCTAATC	intron	nad2	F
M3_8_F8	mito	INS	162093	G	ACCGCAGGGAACCGTAGCATGGGGGGGGGGACGTCTAATC	intron	nad2	F
M1_1_F7	mito	INS	163509	G	AGTTGTGATATTGATCTTACGGGGGGGGGGAACGAAATCA	intergenic	.	.
M1_2_F8	mito	INS	163509	G	AGTTGTGATATTGATCTTACGGGGGGGGGGAACGAAATCA	intergenic	.	.
M1_3_F8	mito	INS	163509	G	AGTTGTGATATTGATCTTACGGGGGGGGGGAACGAAATCA	intergenic	.	.
M1_5_F7	mito	INS	163509	GG	AGTTGTGATATTGATCTTACGGGGGGGGGGAACGAAATCA	intergenic	.	.
M1_7_F8	mito	INS	163509	G	AGTTGTGATATTGATCTTACGGGGGGGGGGAACGAAATCA	intergenic	.	.
M2_4_F8	mito	INS	163509	GG	AGTTGTGATATTGATCTTACGGGGGGGGGGAACGAAATCA	intergenic	.	.
M2_5_F8	mito	INS	163509	G	AGTTGTGATATTGATCTTACGGGGGGGGGGAACGAAATCA	intergenic	.	.
M2_8_F8	mito	INS	163509	G	AGTTGTGATATTGATCTTACGGGGGGGGGGAACGAAATCA	intergenic	.	.
M3_2_F8	mito	INS	163509	GGG	AGTTGTGATATTGATCTTACGGGGGGGGGGAACGAAATCA	intergenic	.	.
M3_4_F8	mito	INS	163509	G	AGTTGTGATATTGATCTTACGGGGGGGGGGAACGAAATCA	intergenic	.	.
M3_8_F8	mito	INS	163509	G	AGTTGTGATATTGATCTTACGGGGGGGGGGAACGAAATCA	intergenic	.	.
M1_1_F7	mito	INS	189141	A	AAAGGAAATGACTCAACTTCAAAAAAAAAAAGACAGATGC	intergenic	.	.
M2_7_F8	mito	INS	209470	A	AAAGACTCAAAAAATGAATCAAAAAAAGGGGGACTTATGC	intron	nad4	R
M1_2_F8	mito	INS	210178	C	GTAGTATAAGAGATCTGTAACCCCCCCCCGAAATTATTTA	intron	nad4	R
M1_6_F8	mito	INS	210178	C	GTAGTATAAGAGATCTGTAACCCCCCCCCGAAATTATTTA	intron	nad4	R
M2_5_F8	mito	INS	210178	C	GTAGTATAAGAGATCTGTAACCCCCCCCCGAAATTATTTA	intron	nad4	R
M3_4_F8	mito	INS	210553	C	AGAAGGGCACCGGCCCCATTCCCCCCCTCCCCCCATCCTC	intron	nad4	R
M1_6_F8	mito	INS	210717	TT	CCTCCTATATGTACCGTACCTTTTTTTTTTTTTACCTCGA	intron	nad4	R
M3_5_F8	mito	INS	218931	G	AGTTACTTTGCCAGGTTCTAGGGGGGGGGCTACTCTTATT	CDS	mttB	R
M1_1_F7	mito	INS	223870	C	TGCTAATCTATATTATTTCACCCCCCCCCCCGACCTCAGT	intergenic	.	.
M1_7_F8	mito	INS	223870	CC	TGCTAATCTATATTATTTCACCCCCCCCCCCGACCTCAGT	intergenic	.	.
M1_8_F8	mito	INS	223870	CCC	TGCTAATCTATATTATTTCACCCCCCCCCCCGACCTCAGT	intergenic	.	.
M2_1_F8	mito	INS	223870	C	TGCTAATCTATATTATTTCACCCCCCCCCCCGACCTCAGT	intergenic	.	.
M2_2_F8	mito	INS	223870	C	TGCTAATCTATATTATTTCACCCCCCCCCCCGACCTCAGT	intergenic	.	.
M2_8_F8	mito	INS	223870	C	TGCTAATCTATATTATTTCACCCCCCCCCCCGACCTCAGT	intergenic	.	.
M3_6_F8	mito	INS	223870	C	TGCTAATCTATATTATTTCACCCCCCCCCCCGACCTCAGT	intergenic	.	.
M1_8_F8	mito	INS	230322	T	GTCTTCAATGGGGTCTGCTCTTTTTTTTTTGGGAGAGTAT	CDS	nad1	F
M3_5_F8	mito	INS	230322	T	GTCTTCAATGGGGTCTGCTCTTTTTTTTTTGGGAGAGTAT	CDS	nad1	F
M1_4_F8	mito	INS	230556	GG	AGACGACCTATCTAAGATTAGGGGGGGGGGAGATCCTCAG	intron	nad1	F
M1_7_F8	mito	INS	230556	G	AGACGACCTATCTAAGATTAGGGGGGGGGGAGATCCTCAG	intron	nad1	F
M2_6_F8	mito	INS	230556	G	AGACGACCTATCTAAGATTAGGGGGGGGGGAGATCCTCAG	intron	nad1	F
M3_3_F7	mito	INS	230556	G	AGACGACCTATCTAAGATTAGGGGGGGGGGAGATCCTCAG	intron	nad1	F
M3_5_F8	mito	INS	230556	G	AGACGACCTATCTAAGATTAGGGGGGGGGGAGATCCTCAG	intron	nad1	F
M3_6_F8	mito	INS	230556	G	AGACGACCTATCTAAGATTAGGGGGGGGGGAGATCCTCAG	intron	nad1	F
M1_8_F8	mito	INS	230703	GG	CTTTCTTTCTCGTCCACTCAGGGGGGTGCGGACACACCCG	intron	nad1	F
M1_5_F7	mito	INS	231659	C	CCTTGTTTCGTCGTGGCACACCCCCCCCACAAGCACCCTC	CDS	matR	F
M1_8_F8	mito	INS	231659	C	CCTTGTTTCGTCGTGGCACACCCCCCCCACAAGCACCCTC	CDS	matR	F
M3_4_F8	mito	INS	237065	CC	CTATGTCCAGGGGACCGCCGCCCCCCCCCCCCACAAGGTA	intergenic	.	.
M2_7_F8	mito	INS	238345	T	CTCGCTACCGAAGTCCCGCATTTTTTTCGGGAATATGATG	intergenic	.	.
M2_2_F8	mito	INS	240033	AT	TCGAAATGACAGCATCGAAGATATATATATATATATACAC	intron	nad7	R
M2_8_F8	mito	INS	240033	AT	TCGAAATGACAGCATCGAAGATATATATATATATATACAC	intron	nad7	R
M1_7_F8	mito	INS	241648	C	GGGACCCTGTCGGGCTCCTGCCCCCCCCAAAAAAAACAAA	intron	nad7	R
M2_2_F8	mito	INS	241648	C	GGGACCCTGTCGGGCTCCTGCCCCCCCCAAAAAAAACAAA	intron	nad7	R
M2_6_F8	mito	INS	241648	C	GGGACCCTGTCGGGCTCCTGCCCCCCCCAAAAAAAACAAA	intron	nad7	R
M3_3_F7	mito	INS	241648	C	GGGACCCTGTCGGGCTCCTGCCCCCCCCAAAAAAAACAAA	intron	nad7	R
M1_8_F8	mito	INS	241656	A	GTCGGGCTCCTGCCCCCCCCAAAAAAAACAAACTGTACGT	intron	nad7	R
M2_2_F8	mito	INS	242454	C	CATTCGCTCACTTACGCTGTCCCCCCCCAGCTCACCCTAG	intron	nad7	R
M3_2_F8	mito	INS	242454	C	CATTCGCTCACTTACGCTGTCCCCCCCCAGCTCACCCTAG	intron	nad7	R
M3_8_F8	mito	INS	242454	C	CATTCGCTCACTTACGCTGTCCCCCCCCAGCTCACCCTAG	intron	nad7	R
M1_8_F8	mito	INS	246070	T	CTTACATTCAAATTGAGTGCTTTTTTTTTCTCCACTTGAG	intergenic	.	.
M1_2_F8	mito	INS	278474	T	AGAGCATGAAATAACCTTTCTTTTTTGTATGACTGAGAGG	intergenic	.	.
M2_3_F8	mito	INS	287534	GG	CAGCTAATCCAGTCCCTCCCGGGGGGGAGGAAGCTGGGCC	intergenic	.	.
M2_5_F8	mito	INS	294442	C	CCTGCTTCTCCCTTCCCCCTCCCCCCCCTTACCGTCCAAA	intergenic	.	.
M1_5_F7	mito	INS	298849	AA	GGAAAATTTATTGGGGTTATAAAAAAAAAAAGAATCCTCG	intergenic	.	.
M2_4_F8	mito	INS	316364	T	AGGAGGCCATAGGGAAAGTCTTTTTTTTTTTTTTGTCTCG	CDS	ccmFN1	F
M1_2_F8	mito	INS	338385	G	AAGGAGGAAGTCTCATTTCAGGGGGGGGTTTCAGAATTCC	intergenic	.	.
M3_6_F8	mito	INS	338385	G	AAGGAGGAAGTCTCATTTCAGGGGGGGGTTTCAGAATTCC	intergenic	.	.
M1_1_F7	mito	INS	339766	GG	CTCAGGTAAGCTTCTTTGAAGGGGGGGGGGAAGTGTGCTG	intergenic	.	.
M1_3_F8	mito	INS	339766	G	CTCAGGTAAGCTTCTTTGAAGGGGGGGGGGAAGTGTGCTG	intergenic	.	.
M2_8_F8	mito	INS	339766	G	CTCAGGTAAGCTTCTTTGAAGGGGGGGGGGAAGTGTGCTG	intergenic	.	.
M3_5_F8	mito	INS	339766	G	CTCAGGTAAGCTTCTTTGAAGGGGGGGGGGAAGTGTGCTG	intergenic	.	.
M1_1_F7	mito	INS	340120	A	CACTCTCTCATCCCTTAGAGAAAAAAAAACAGATATGGAA	intergenic	.	.
M1_8_F8	mito	INS	340936	C	TATCTAGTTGAAGTGTAAGTCCCCCCCATTTTGATTTCCA	intergenic	.	.
M2_5_F8	mito	INS	344966	T	AGTATCCAGGAAAAAGCAGATTTTTTGATGGAAGAACAGG	intergenic	.	.
M3_4_F8	mito	INS	345310	T	CGACTGAACTTCTAGAGCTCTTTTTTTTTTAGATTTCGGA	intergenic	.	.
M2_3_F8	mito	INS	359957	T	CTAAAGCTTTCGTTCTCTTCTTTTTTTTTACTTGATTGGC	intergenic	.	.
M3_8_F8	mito	INS	359957	T	CTAAAGCTTTCGTTCTCTTCTTTTTTTTTACTTGATTGGC	intergenic	.	.
M1_6_F8	mito	INS	360666	A	GGGATCTCTTTTCTGCAACGAAAAAAAAAAACGGAGCAGA	intergenic	.	.
M2_2_F8	mito	INS	361033	TT	TAGTCGGTGTAAATTATTCCTTTTTTTTTTCTAAAGTCAA	intergenic	.	.
M2_5_F8	mito	INS	361033	T	TAGTCGGTGTAAATTATTCCTTTTTTTTTTCTAAAGTCAA	intergenic	.	.
M1_6_F8	mito	INS	361370	A	CACCGAAGTCCCACCTATTCAAAAAAATGGTGCCTGAACC	intergenic	.	.
M1_3_F8	mito	INS	362764	G	GGTGGTCTTAAGAATGGTTCGGGGGGGGGGTTTCTCTTAA	CDS	atp4	F
M1_4_F8	mito	INS	362764	G	GGTGGTCTTAAGAATGGTTCGGGGGGGGGGTTTCTCTTAA	CDS	atp4	F
M1_6_F8	mito	INS	362764	G	GGTGGTCTTAAGAATGGTTCGGGGGGGGGGTTTCTCTTAA	CDS	atp4	F
M1_7_F8	mito	INS	362764	G	GGTGGTCTTAAGAATGGTTCGGGGGGGGGGTTTCTCTTAA	CDS	atp4	F
M2_1_F8	mito	INS	362764	G	GGTGGTCTTAAGAATGGTTCGGGGGGGGGGTTTCTCTTAA	CDS	atp4	F
M2_2_F8	mito	INS	362764	GG	GGTGGTCTTAAGAATGGTTCGGGGGGGGGGTTTCTCTTAA	CDS	atp4	F
M2_4_F8	mito	INS	362764	G	GGTGGTCTTAAGAATGGTTCGGGGGGGGGGTTTCTCTTAA	CDS	atp4	F
M2_7_F8	mito	INS	362764	G	GGTGGTCTTAAGAATGGTTCGGGGGGGGGGTTTCTCTTAA	CDS	atp4	F
M3_3_F7	mito	INS	362764	GG	GGTGGTCTTAAGAATGGTTCGGGGGGGGGGTTTCTCTTAA	CDS	atp4	F
M3_8_F8	mito	INS	362764	GG	GGTGGTCTTAAGAATGGTTCGGGGGGGGGGTTTCTCTTAA	CDS	atp4	F
M1_6_F8	mito	INS	366755	A	TTTTTTTCTACTATGTATTCAAAAAAAATGGTTCAAAAGT	intergenic	.	.
M1_5_F7	plastid	INS	111	A	TATTCTTTTTTGTATTGTCTAAAAAAAAAAAAAAATACAA	intergenic	.	.
M3_2_F8	plastid	INS	111	AA	TATTCTTTTTTGTATTGTCTAAAAAAAAAAAAAAATACAA	intergenic	.	.
M2_4_F8	plastid	INS	2305	T	ATTTTATTCGATACAAATTCTTTTTTTTTGAAGATCCGCT	CDS	matK	R
M3_3_F7	plastid	INS	2305	T	ATTTTATTCGATACAAATTCTTTTTTTTTGAAGATCCGCT	CDS	matK	R
M1_5_F7	plastid	INS	4113	T	CTTGACCCAAATTGGAATTCTTTTTTTTTTTTCGACATCA	intron	trnK	R
M2_7_F8	plastid	INS	4113	T	CTTGACCCAAATTGGAATTCTTTTTTTTTTTTCGACATCA	intron	trnK	R
M3_3_F7	plastid	INS	4113	TT	CTTGACCCAAATTGGAATTCTTTTTTTTTTTTCGACATCA	intron	trnK	R
M2_1_F8	plastid	INS	4344	CC	CTCTACCGTTGAGTTAGCAACCCCCCCCAAAAAAAAAAGA	tRNA	trnK	R
M2_2_F8	plastid	INS	4344	CC	CTCTACCGTTGAGTTAGCAACCCCCCCCAAAAAAAAAAGA	tRNA	trnK	R
M2_8_F8	plastid	INS	4344	C	CTCTACCGTTGAGTTAGCAACCCCCCCCAAAAAAAAAAGA	tRNA	trnK	R
M3_2_F8	plastid	INS	4344	C	CTCTACCGTTGAGTTAGCAACCCCCCCCAAAAAAAAAAGA	tRNA	trnK	R
M3_5_F8	plastid	INS	4352	A	TTGAGTTAGCAACCCCCCCCAAAAAAAAAAGAACGTACTG	intergenic	.	.
M2_1_F8	plastid	INS	4719	AT	AATATTATTATAATATAATAATATATATATATTTTTTTTT	intergenic	.	.
M2_2_F8	plastid	INS	4719	AT	AATATTATTATAATATAATAATATATATATATTTTTTTTT	intergenic	.	.
M1_3_F8	plastid	INS	4730	T	AATATAATAATATATATATATTTTTTTTTATTCAGAATTA	intergenic	.	.
M2_5_F8	plastid	INS	5309	C	ATAGATGTATATGAATAATACCCCCCCTAGAAACGTATAA	intron	rps16	R
M3_2_F8	plastid	INS	7550	T	AAAATAGAGAATCTATTCTCTTTTTTTTTAGTAAGATCTT	intergenic	.	.
M1_8_F8	plastid	INS	12842	T	ATAAAAAAGGAACTCTGTCCTTTTTTTTTTATTCTTTTTA	intergenic	.	.
M2_6_F8	plastid	INS	12842	T	ATAAAAAAGGAACTCTGTCCTTTTTTTTTTATTCTTTTTA	intergenic	.	.
M3_4_F8	plastid	INS	12842	T	ATAAAAAAGGAACTCTGTCCTTTTTTTTTTATTCTTTTTA	intergenic	.	.
M3_6_F8	plastid	INS	12842	T	ATAAAAAAGGAACTCTGTCCTTTTTTTTTTATTCTTTTTA	intergenic	.	.
M1_7_F8	plastid	INS	14817	C	TAAATTATTTTGATTCAAGACCCCCCCTTTTTTTTTACTT	intergenic	.	.
M3_5_F8	plastid	INS	14817	C	TAAATTATTTTGATTCAAGACCCCCCCTTTTTTTTTACTT	intergenic	.	.
M2_7_F8	plastid	INS	16041	T	GAATAAAGCTAAATTCTTTGTTTTTTTTTCCAAAATAATG	CDS	rpoC2	R
M2_7_F8	plastid	INS	22494	TT	TCGACCATAGACCAATCGCCTTTTTTTTTATTTGGGAGTA	intron	rpoC1	R
M2_8_F8	plastid	INS	27660	GA	TCAATTAGATTGGATAGCCGGAGAGAGATTTAAATTAATA	intergenic	.	.
M2_8_F8	plastid	INS	27918	A	GATTCTACTAGAAATTCTATAAAAAAAAAGAATCACTCAT	intergenic	.	.
M3_6_F8	plastid	INS	27918	A	GATTCTACTAGAAATTCTATAAAAAAAAAGAATCACTCAT	intergenic	.	.
M2_2_F8	plastid	INS	28267	T	TTCGGCAATTTTTTTTAAGATTTTTTTTTTAGAAATTGGA	intergenic	.	.
M2_1_F8	plastid	INS	28672	T	TAAGACGAGAAATTGAAATCTTTTTTTTTTTTTTGATAGT	intergenic	.	.
M2_2_F8	plastid	INS	28672	T	TAAGACGAGAAATTGAAATCTTTTTTTTTTTTTTGATAGT	intergenic	.	.
M2_6_F8	plastid	INS	28672	T	TAAGACGAGAAATTGAAATCTTTTTTTTTTTTTTGATAGT	intergenic	.	.
M2_8_F8	plastid	INS	28672	TTT	TAAGACGAGAAATTGAAATCTTTTTTTTTTTTTTGATAGT	intergenic	.	.
M3_4_F8	plastid	INS	28672	T	TAAGACGAGAAATTGAAATCTTTTTTTTTTTTTTGATAGT	intergenic	.	.
M3_5_F8	plastid	INS	28672	TT	TAAGACGAGAAATTGAAATCTTTTTTTTTTTTTTGATAGT	intergenic	.	.
M3_8_F8	plastid	INS	28672	T	TAAGACGAGAAATTGAAATCTTTTTTTTTTTTTTGATAGT	intergenic	.	.
M2_3_F8	plastid	INS	30287	A	CCCTTCTCTGTCATTTATGCAAAAAAAAAAAAATGGTTAT	intergenic	.	.
M3_2_F8	plastid	INS	30287	AA	CCCTTCTCTGTCATTTATGCAAAAAAAAAAAAATGGTTAT	intergenic	.	.
M3_5_F8	plastid	INS	30287	A	CCCTTCTCTGTCATTTATGCAAAAAAAAAAAAATGGTTAT	intergenic	.	.
M1_1_F7	plastid	INS	30831	A	AGAAGTGATTGGTCTAACATAAAAAAAAAAAAGAAAAAAA	intergenic	.	.
M2_4_F8	plastid	INS	30831	A	AGAAGTGATTGGTCTAACATAAAAAAAAAAAAGAAAAAAA	intergenic	.	.
M1_3_F8	plastid	INS	30866	T	AAAAAGAGGGTTAAGTTTCGTTTTTTTTTTACTTTCCTTG	intergenic	.	.
M2_4_F8	plastid	INS	30866	T	AAAAAGAGGGTTAAGTTTCGTTTTTTTTTTACTTTCCTTG	intergenic	.	.
M1_5_F7	plastid	INS	31017	T	TTAAGTTATCAAAAATTTGCTTTTTTTTTTTTTAGAAAAT	intergenic	.	.
M2_7_F8	plastid	INS	31017	T	TTAAGTTATCAAAAATTTGCTTTTTTTTTTTTTAGAAAAT	intergenic	.	.
M2_8_F8	plastid	INS	31017	T	TTAAGTTATCAAAAATTTGCTTTTTTTTTTTTTAGAAAAT	intergenic	.	.
M2_1_F8	plastid	INS	31309	ATAT	GTCTATTGTATATATATTTAATATATATATATATATAGAT	intergenic	.	.
M1_7_F8	plastid	INS	31661	T	GAATCGCCAAATATATATTCTTTTTTTTTCGATTTTTCGA	intergenic	.	.
M2_3_F8	plastid	INS	32370	A	ATTTAATACACGCAAAAAAGAAAAAAAAAAGTTCTTTATT	intergenic	.	.
M2_8_F8	plastid	INS	36142	A	CCTAAATATGAAATAGTAATAAAAAAAAATAAATAAAAAA	intergenic	.	.
M3_6_F8	plastid	INS	36142	A	CCTAAATATGAAATAGTAATAAAAAAAAATAAATAAAAAA	intergenic	.	.
M3_2_F8	plastid	INS	36156	A	AGTAATAAAAAAAAATAAATAAAAAAAACGAATAAAAAAT	intergenic	.	.
M1_6_F8	plastid	INS	36693	A	AATCAAACTTACATTTCTTGAAAAAAAAAAGTTGCGGAGA	intergenic	.	.
M3_5_F8	plastid	INS	37326	T	TATAAGAGTGCATACCTATATTTTTTTTATTAAAAAAAAT	intergenic	.	.
M3_2_F8	plastid	INS	42555	A	CAAATATTATAGAATAGAATAAAAAAAAAAAGAAACAAAG	intergenic	.	.
M1_8_F8	plastid	INS	46672	A	GAAAATTTAAGCCAAAGATGAAAAAAAAAAGAACATATAT	intergenic	.	.
M2_5_F8	plastid	INS	48533	C	CAATAGAAATAGAATTGTATCCCCCCCTTCATTTATTGCT	intergenic	.	.
M1_6_F8	plastid	INS	50846	A	CCAAGATTGAGTGGGGATACAAAAAAAAAAAGAAAGTATT	intergenic	.	.
M3_2_F8	plastid	INS	50846	A	CCAAGATTGAGTGGGGATACAAAAAAAAAAAGAAAGTATT	intergenic	.	.
M2_7_F8	plastid	INS	52235	T	CCTATTTTTTTTATACATTCTTTTTTTTTACACGTCAGCT	intergenic	.	.
M3_3_F7	plastid	INS	56506	T	GTTATCTGTTGTATATACTATTTTTTTTGATAGATACATA	intergenic	.	.
M2_5_F8	plastid	INS	56541	A	ACATACTTAAATTTAGATAGAAAAAAAACTCTTCAATAAA	intergenic	.	.
M1_6_F8	plastid	INS	56558	A	TAGAAAAAAAACTCTTCAATAAAAAAAAGAAGATTAAACA	intergenic	.	.
M1_4_F8	plastid	INS	56758	T	CCGTATTGGAATAAAAAAAGTTTTTTTTTATATTAGTATA	intergenic	.	.
M2_4_F8	plastid	INS	56758	T	CCGTATTGGAATAAAAAAAGTTTTTTTTTATATTAGTATA	intergenic	.	.
M3_2_F8	plastid	INS	56758	T	CCGTATTGGAATAAAAAAAGTTTTTTTTTATATTAGTATA	intergenic	.	.
M3_4_F8	plastid	INS	56758	T	CCGTATTGGAATAAAAAAAGTTTTTTTTTATATTAGTATA	intergenic	.	.
M2_2_F8	plastid	INS	56839	TT	AAGCGAAGAACAAATATTTCTTTTTTTTTTATGAGAATTT	intergenic	.	.
M2_5_F8	plastid	INS	56839	T	AAGCGAAGAACAAATATTTCTTTTTTTTTTATGAGAATTT	intergenic	.	.
M3_2_F8	plastid	INS	56839	T	AAGCGAAGAACAAATATTTCTTTTTTTTTTATGAGAATTT	intergenic	.	.
M3_4_F8	plastid	INS	56839	T	AAGCGAAGAACAAATATTTCTTTTTTTTTTATGAGAATTT	intergenic	.	.
M3_8_F8	plastid	INS	56839	T	AAGCGAAGAACAAATATTTCTTTTTTTTTTATGAGAATTT	intergenic	.	.
M1_7_F8	plastid	INS	58611	T	TGCATTTTTCTTTCAAATCATTTTTTTTTATCGATATTCT	intergenic	.	.
M2_5_F8	plastid	INS	58682	G	GCTAAAAAGTGAATTTTTTTGGGGGGGAAGTTCAAATTAG	intergenic	.	.
M3_5_F8	plastid	INS	58682	G	GCTAAAAAGTGAATTTTTTTGGGGGGGAAGTTCAAATTAG	intergenic	.	.
M1_8_F8	plastid	INS	59387	T	TGAGACCGAATCATATCACCTTTTTTTTTTTATTTTAAAA	intergenic	.	.
M2_4_F8	plastid	INS	59711	A	ATAAGAGTTACTTTGAAAACAAAAAAAAGGAAAGTCATAT	intergenic	.	.
M2_3_F8	plastid	INS	59944	T	ATTTCCGTCCCAGCAAATCATTTTTTTTCCACAAGGGATT	CDS	ycf4	F
M1_8_F8	plastid	INS	65139	T	CTAGTTAAAATAAATAAATCTTTTTTTTTACTAATCTCGT	intergenic	.	.
M2_2_F8	plastid	INS	65139	T	CTAGTTAAAATAAATAAATCTTTTTTTTTACTAATCTCGT	intergenic	.	.
M1_8_F8	plastid	INS	65422	T	GTTATTTTTTTTATGTATTATTTTTTTTTATGATTAATTT	intergenic	.	.
M2_7_F8	plastid	INS	66308	T	CTGAACTAAGAGCGTTTTTCTTTTTTTTTTTTTCTAAAAA	intergenic	.	.
M3_8_F8	plastid	INS	66872	TA	ATTACATGTACATCTGTAATTATATATATTACTATATATA	intergenic	.	.
M1_1_F7	plastid	INS	67164	G	TAGAATAAATTAGAAAAGGTGGGGGGGGGGGGGAAAGGTC	intergenic	.	.
M1_5_F7	plastid	INS	67164	G	TAGAATAAATTAGAAAAGGTGGGGGGGGGGGGGAAAGGTC	intergenic	.	.
M1_8_F8	plastid	INS	67164	G	TAGAATAAATTAGAAAAGGTGGGGGGGGGGGGGAAAGGTC	intergenic	.	.
M2_2_F8	plastid	INS	67164	G	TAGAATAAATTAGAAAAGGTGGGGGGGGGGGGGAAAGGTC	intergenic	.	.
M2_5_F8	plastid	INS	67164	GGG	TAGAATAAATTAGAAAAGGTGGGGGGGGGGGGGAAAGGTC	intergenic	.	.
M2_6_F8	plastid	INS	67164	GG	TAGAATAAATTAGAAAAGGTGGGGGGGGGGGGGAAAGGTC	intergenic	.	.
M2_8_F8	plastid	INS	67164	GGG	TAGAATAAATTAGAAAAGGTGGGGGGGGGGGGGAAAGGTC	intergenic	.	.
M3_2_F8	plastid	INS	67164	G	TAGAATAAATTAGAAAAGGTGGGGGGGGGGGGGAAAGGTC	intergenic	.	.
M1_8_F8	plastid	INS	68340	A	GTTACGTCTGTGTCTATTATAAAAAAAAAAAGAAAAGAAT	intergenic	.	.
M2_1_F8	plastid	INS	68340	A	GTTACGTCTGTGTCTATTATAAAAAAAAAAAGAAAAGAAT	intergenic	.	.
M2_6_F8	plastid	INS	68340	A	GTTACGTCTGTGTCTATTATAAAAAAAAAAAGAAAAGAAT	intergenic	.	.
M3_3_F7	plastid	INS	68340	AA	GTTACGTCTGTGTCTATTATAAAAAAAAAAAGAAAAGAAT	intergenic	.	.
M3_8_F8	plastid	INS	68340	A	GTTACGTCTGTGTCTATTATAAAAAAAAAAAGAAAAGAAT	intergenic	.	.
M2_2_F8	plastid	INS	70189	A	GCAGAATGAGACGGGATAACAAAAAAAAAAAAATAGATAA	intron	clpP	R
M1_8_F8	plastid	INS	70309	T	TCATCCAATTACCATCCTTCTTTTTTTTGTAGGAGTTAAA	intron	clpP	R
M1_5_F7	plastid	INS	70404	T	TTCAGCAATCCCAAAGTGTCTTTTTTTTTTTTTACGGTGT	intron	clpP	R
M2_5_F8	plastid	INS	70404	T	TTCAGCAATCCCAAAGTGTCTTTTTTTTTTTTTACGGTGT	intron	clpP	R
M2_7_F8	plastid	INS	70404	T	TTCAGCAATCCCAAAGTGTCTTTTTTTTTTTTTACGGTGT	intron	clpP	R
M3_6_F8	plastid	INS	70404	T	TTCAGCAATCCCAAAGTGTCTTTTTTTTTTTTTACGGTGT	intron	clpP	R
M1_8_F8	plastid	INS	74143	T	AGGGATAATTTTTTTCGCTATTTTTTTTCGGGAACCACCT	CDS	psbT	F
M1_3_F8	plastid	INS	76735	A	GTTTTTAGTTATTTTGGACTAAAAAAAAAAAAGAAAATAA	intron	petD	F
M3_3_F7	plastid	INS	76735	A	GTTTTTAGTTATTTTGGACTAAAAAAAAAAAAGAAAATAA	intron	petD	F
M2_1_F8	plastid	INS	78971	T	TTTTTAGTTCTATACACGTCTTTTTTTAGGGGGTCTACAA	CDS	rps11	R
M1_8_F8	plastid	INS	79376	T	TCTTAATATAGGTTTTGCCATTTTTTTTCATTTCACAAGA	CDS	rps11	R
M2_4_F8	plastid	INS	82181	T	ATATGAAATCGGGAATTTCATTTTTTTTATTTGTTTTTGA	intron	rpl16	R
M3_3_F7	plastid	INS	82239	T	TATTGGCTCAAGGCTCTTAATTTTTTTTGTTTTCGGAACA	intron	rpl16	R
M1_4_F8	plastid	INS	82454	T	ATAATTATAGTTCTTTATTCTTTTTTTTTTTCAGTTGCTA	intron	rpl16	R
M1_2_F8	plastid	INS	82601	T	TATAGGTAAGTTCTTTTTTCTTTTTTTTTTATCTTTATCT	intron	rpl16	R
M1_8_F8	plastid	INS	82601	T	TATAGGTAAGTTCTTTTTTCTTTTTTTTTTATCTTTATCT	intron	rpl16	R
M2_3_F8	plastid	INS	82601	T	TATAGGTAAGTTCTTTTTTCTTTTTTTTTTATCTTTATCT	intron	rpl16	R
M2_4_F8	plastid	INS	82601	T	TATAGGTAAGTTCTTTTTTCTTTTTTTTTTATCTTTATCT	intron	rpl16	R
M2_8_F8	plastid	INS	97190	A	AGTAACTGCATCCAATCTCCAAAAAAAAACCAATTTTTGA	intergenic	.	.
M2_2_F8	plastid	INS	99364	A	AATCAGATTTATTTTTGATCAAAAAAAAAAAAAAAAATCA	intergenic	.	.
M2_5_F8	plastid	INS	99364	A	AATCAGATTTATTTTTGATCAAAAAAAAAAAAAAAAATCA	intergenic	.	.
M3_5_F8	plastid	INS	99364	AA	AATCAGATTTATTTTTGATCAAAAAAAAAAAAAAAAATCA	intergenic	.	.
M2_3_F8	plastid	INS	100168	T	CGTGGGGTTACCATTCTCTCTTTTTTTTTTTCGTTATCTC	intergenic	.	.
M2_6_F8	plastid	INS	100168	T	CGTGGGGTTACCATTCTCTCTTTTTTTTTTTCGTTATCTC	intergenic	.	.
M2_8_F8	plastid	INS	100168	T	CGTGGGGTTACCATTCTCTCTTTTTTTTTTTCGTTATCTC	intergenic	.	.
M2_8_F8	plastid	INS	104428	G	GAAAGTTGTAAGCTGTGTTCGGGGGGGAGTTCTTGTCTAT	intron	trnA	F
M2_8_F8	plastid	INS	104974	A	AAACGGGGTTGTGGGAGAGCAAAAAAAGCGTCGTGCTGCT	rRNA	rrn23S	F
M1_1_F7	plastid	INS	108115	A	CTTATTACTTTTTCATATTGAAAAAAAAAATGAAAAATGA	intergenic	.	.
M2_1_F8	plastid	INS	108409	G	AGGGAAGGACCTTTCCCTCCGGGGGGGTAGGAAAATCATG	intergenic	.	.
M2_3_F8	plastid	INS	108409	G	AGGGAAGGACCTTTCCCTCCGGGGGGGTAGGAAAATCATG	intergenic	.	.
M2_5_F8	plastid	INS	108409	G	AGGGAAGGACCTTTCCCTCCGGGGGGGTAGGAAAATCATG	intergenic	.	.
M1_3_F8	plastid	INS	111408	G	TTTCGACCAAAAACAAGCAAGGGGGGGGATACCACAAAGA	CDS	ndhF	R
M1_6_F8	plastid	INS	111408	G	TTTCGACCAAAAACAAGCAAGGGGGGGGATACCACAAAGA	CDS	ndhF	R
M2_5_F8	plastid	INS	112708	T	CACTGGTTTGTATATATATATTTTTTTTTCAAAGGGGACA	intergenic	.	.
M3_6_F8	plastid	INS	113288	A	TCATACGGATTTCAAACGTTAAAAAAAAAAGTTGGGTTTG	intergenic	.	.
M3_6_F8	plastid	INS	115962	A	TTTTGGCTGGTAATTATTCCAAAAAAAACAATGAATTCTG	CDS	ndhD	R
M2_8_F8	plastid	INS	117265	A	GAGTACGAGTACTTGTCAATAAAAAAAATAAAATGTATTC	intergenic	.	.
M2_7_F8	plastid	INS	118232	AT	TAGGTAAAAAAAATTTTCAAATATATATCAAATACAAATA	intergenic	.	.
M2_4_F8	plastid	INS	119064	T	TAGTATTAGGCTGTTTTCTCTTTTTTTTTTTCTAAAGTGT	intergenic	.	.
M2_6_F8	plastid	INS	120786	A	TTTTATTTTCGAAATATATGAAAAAAAAAAGAGCCTTGTT	intron	ndhA	R
M1_5_F7	plastid	INS	121308	T	TACTGCAAATTTCAGAGCAGTTTTTTTTTCACTCATATAT	intron	ndhA	R
M2_8_F8	plastid	INS	122594	A	CAACTCCTTCAACCCGTTCTAAAAAAATAGGATTTCGTGT	CDS	ndhH	R
M2_8_F8	plastid	INS	123357	T	ATTCTTTATAACGTACTCTATTTTTTTTTGACAAATAAGC	CDS	rps15	R
M3_6_F8	plastid	INS	123357	T	ATTCTTTATAACGTACTCTATTTTTTTTTGACAAATAAGC	CDS	rps15	R
